# Supplementary material for: Proteomic identification of biomarkers in maternal plasma that predict the outcome of rescue cerclage for cervical insufficiency
Source: PLoS One. 2021 Apr 15;16(4):e0250031. doi: 10.1371/journal.pone.0250031 (PMC8049309; doi:10.1371/journal.pone.0250031)
Supplement: S1 Table — (XLSX) [file pone.0250031.s001.xlsx]

## Sheet: S1 Table
S1 Table. Demographic and clinical characteristics of women in the exploratory cohort.
Characteristics	Delivery at <33 weeks (n = 10)	Delivery at ≥33 weeks (n = 10)	P-value
Age (years)	32.0 (28.0–35.0)	33.0 (24.0–38.0)	0.789
Nulliparity	60% (6/10)	40% (4/10)	0.656
Gestational age at sampling (weeks)	22.3 (19.5 – 24.2)	21.2 (20 – 23.5)	0.256
Cervical dilatation (cm)	3.0 (1.5 – 4)	2.0 (1 – 4)	0.119
≥3 cm	60% (6/10)	20% (2/10)	0.17
<3 cm	40% (4/10)	80% (8/10)
Use of tocolytics	90% (9/10)	60% (6/10)	0.303
Use of antenatal corticosteroids	60% (6/10)	20% (2/10)	0.17
Use of antibiotics	100% (10/10)	100% (10/10)
Gestational age at delivery (weeks)	25.3 (22.0 – 32.3)	37.0 (34.3 – 40.5)	<0.001
Values are given as median (range) or % (n/N).
