# Supplementary material for: Proteomic identification of biomarkers in maternal plasma that predict the outcome of rescue cerclage for cervical insufficiency
Source: PLoS One. 2021 Apr 15;16(4):e0250031. doi: 10.1371/journal.pone.0250031 (PMC8049309; doi:10.1371/journal.pone.0250031)
Supplement: S2 Table — (XLSX) [file pone.0250031.s002.xlsx]

## Sheet: S2 Table
S2 Table. List of identified proteins from control (cerclage success, n = 10) and case (cercalge failure, n = 10) groups.
Uniprot accession number	Protein description	Exp. q-value	Sum PEP Score	Coverage	# PSMs (Peptide sepctrum matches)	# Unique Peptides	MW [kDa]	Abundances (Normalized): F1: 126, Sample, CON1, n/a, n/a	Abundances (Normalized): F1: 127, Sample, n/a, CON2, n/a	Abundances (Normalized): F1: 128, Sample, n/a, n/a, CON3	Abundances (Normalized): F1: 129, Sample, CASE1, n/a, n/a	Abundances (Normalized): F1: 130, Sample, n/a, CASE2, n/a	Abundances (Normalized): F1: 131, Sample, n/a, n/a, CASE3	Abundance: F1: 126, Sample, CON1, n/a, n/a	Abundance: F1: 127, Sample, n/a, CON2, n/a	Abundance: F1: 128, Sample, n/a, n/a, CON3	Abundance: F1: 129, Sample, CASE1, n/a, n/a	Abundance: F1: 130, Sample, n/a, CASE2, n/a	Abundance: F1: 131, Sample, n/a, n/a, CASE3	Abundances Count: F1: 126, Sample, CON1, n/a, n/a	Abundances Count: F1: 127, Sample, n/a, CON2, n/a	Abundances Count: F1: 128, Sample, n/a, n/a, CON3	Abundances Count: F1: 129, Sample, CASE1, n/a, n/a	Abundances Count: F1: 130, Sample, n/a, CASE2, n/a	Abundances Count: F1: 131, Sample, n/a, n/a, CASE3	emPAI	# Razor Peptides	Score Sequest HT	# Peptides Sequest HT	Quantifiable Proteins
P01012	Ovalbumin OS=Gallus gallus GN=SERPINB14 PE=1 SV=2	0	293.565	59.3264	924	17	42.9	55865.7	56582.1	51310	53267	55117.5	56055.4	53877.7	55060.9	51193.9	51434.3	55117.5	53924.4	23	23	23	23	23	23	544.559	0	2243.34	17	O
B7ZLM6	X-prolyl aminopeptidase (Aminopeptidase P) 2, membrane-bound OS=Homo sapiens GN=XPNPEP2 PE=2 SV=1	0.006	4.261	3.11573	2	2	75.6	19.9	14.6	18	17.7	13.9	17.3	19.2	14.2	18	17.1	13.9	16.6	1	1	1	1	1	1	0.136	0	1.97	2	O
B7Z9A0	cDNA FLJ56212, highly similar to Gelsolin OS=Homo sapiens PE=2 SV=1	0	319.535	50.7285	551	1	83.1	18.4	13.7	15.7	13.1	13.7	13.2	17.7	13.4	15.7	12.7	13.7	12.7	1	1	1	1	1	1	54.41	0	1469.68	36	O
P00338	L-lactate dehydrogenase A chain OS=Homo sapiens GN=LDHA PE=1 SV=2	0	41.437	25.3012	28	8	36.7	1026.9	843.4	1373.3	891	1564.2	1165.7	990.4	820.8	1370.2	860.3	1564.2	1121.4	9	9	9	9	9	9	2.631	0	49.82	9	O
P16070	CD44 antigen OS=Homo sapiens GN=CD44 PE=1 SV=3	0	19.559	5.25606	13	4	81.5	1150.4	1182.3	1055	1301.8	1233.4	1294	1109.5	1150.5	1052.6	1257	1233.4	1244.8	4	4	4	4	4	4	0.403	0	27.27	4	O
P04275	von Willebrand factor OS=Homo sapiens GN=VWF PE=1 SV=4	0	181.1	17.9168	117	1	309.1	4229.1	4195.3	4580.6	6248.1	5323.6	4228.9	4078.6	4082.6	4570.2	6033.1	5323.6	4068.1	42	42	42	42	42	42	1.242	41	241.63	43	O
P35556	Fibrillin-2 OS=Homo sapiens GN=FBN2 PE=1 SV=3	0.006	5.954	1.44231	3	3	314.6	152.1	120.7	122.5	144.6	157.7	142.8	146.7	117.4	122.2	139.7	157.7	137.4	2	2	2	2	2	2	0.046	0	0	3	O
A0A024R5L0	Prolylcarboxypeptidase (Angiotensinase C), isoform CRA_a OS=Homo sapiens GN=PRCP PE=4 SV=1	0	10.942	8.26613	4	4	55.8	139.8	151.2	191.7	132.6	144.1	133.7	134.8	147.2	191.3	128.1	144.1	128.6	4	4	4	4	4	4	0.492	0	7.38	4	O
P00748	Coagulation factor XII OS=Homo sapiens GN=F12 PE=1 SV=3	0	135.258	33.9837	205	1	67.7	42.7	54.9	739.3	332.6	51.1	331.9	41.2	53.4	737.6	321.2	51.1	319.3	1	1	1	1	1	1	8.284	0	582.04	19	O
P02679	Fibrinogen gamma chain OS=Homo sapiens GN=FGG PE=1 SV=3	0	231.586	64.0177	346	3	51.5	26584.7	22789.7	34937.5	31963.7	24841.7	28298.6	25638.7	22177	34858.5	30864	24841.7	27222.8	27	27	27	27	27	27	61.102	23	882.49	26	O
Q7Z738	PCDH12 protein OS=Homo sapiens GN=PCDH12 PE=2 SV=1	0.006	5.462	1.76917	2	2	129.2	50.5	40.3	39	45.5	44.2	40	48.7	39.2	38.9	44	44.2	38.5	1	1	1	1	1	1	0.086	0	2.86	2	O
B2R7Y0	cDNA, FLJ93654, highly similar to Homo sapiens serpin peptidase inhibitor, clade B (ovalbumin), member 2 (SERPINB2), mRNA OS=Homo sapiens PE=2 SV=1	0	16.038	12.2892	9	4	46.6	221.2	195.2	131.3	187.8	198.8	154.5	213.3	190	131	181.4	198.8	148.6	4	4	4	4	4	4	0.65	0	9.06	4	O
S4R471	Protein AMBP (Fragment) OS=Homo sapiens GN=AMBP PE=1 SV=1	0	192.231	48.7047	481	1	21.4																			1583.89	0	1128.6	9
A8K6A6	cDNA FLJ78619, highly similar to Homo sapiens melanoma cell adhesion molecule (MCAM), mRNA OS=Homo sapiens PE=2 SV=1	0	40.298	10.3715	25	7	71.6	879.8	886.2	710.9	901.3	810.8	816	848.5	862.3	709.3	870.3	810.8	785	7	7	7	7	7	7	0.983	0	55.78	7	O
A0A140VK24	Testicular secretory protein Li 24 OS=Homo sapiens PE=2 SV=1	0	23.491	11.1364	9	5	49.5	468.4	459.8	560.3	672.9	464	617.2	451.7	447.5	559	649.7	464	593.7	5	5	5	5	5	5	0.931	0	20.24	5	O
A0A024R9Q1	Thrombospondin 1, isoform CRA_a OS=Homo sapiens GN=THBS1 PE=4 SV=1	0	105.741	20.4274	60	1	129.3	2569.4	3117	3549	4510.3	3652.6	3319.1	2478	3033.2	3541	4355.1	3652.6	3192.9	22	22	22	22	22	22	1.61	21	113.7	23	O
Q59ET0	Glucan, branching enzyme 1 variant (Fragment) OS=Homo sapiens PE=2 SV=1	0.006	4.424	3.31565	2	2	86.1	52.6	57.9	115.1	64.8	95.8	68.2	50.7	56.4	114.8	62.5	95.8	65.6	2	2	2	2	2	2	0.119	0	4.28	2	O
V9HWI6	Epididymis secretory protein Li 51 OS=Homo sapiens GN=HEL-S-51 PE=2 SV=1	0	590.638	74.6835	1889	5	52.9	206643	239455	174775	194360	199183	196374	199290	233017	174380	187673	199183	188909	49	49	49	49	49	49	4519.35	44	5315.4	45	O
Q07954	Prolow-density lipoprotein receptor-related protein 1 OS=Homo sapiens GN=LRP1 PE=1 SV=2	0	51.313	3.98327	24	16	504.3	595.5	567.6	579.4	704.1	624.8	642.4	574.3	552.3	578.1	679.9	624.8	618	15	15	15	15	15	15	0.195	0	25.65	16	O
A8K2I0	cDNA FLJ78504, highly similar to Homo sapiens keratin 6A (KRT6A), mRNA OS=Homo sapiens PE=2 SV=1	0	82.356	29.9645	47	1	60	477.4	3880.5	485.8	378.6	511.4	518	460.4	3776.2	484.7	365.5	511.4	498.3	11	11	11	11	11	11	3.948	10	84.42	18	O
P62701	40S ribosomal protein S4, X isoform OS=Homo sapiens GN=RPS4X PE=1 SV=2	0.006	4.439	7.98479	2	2	29.6	17.5	22.7	256.2	20.9	23.1	23.4	16.9	22.1	255.6	20.2	23.1	22.5	1	1	1	1	1	1	0.259	0	2.75	2	O
Q59ER5	WD repeat-containing protein 1 isoform 1 variant (Fragment) OS=Homo sapiens PE=2 SV=1	0	26.989	13.4615	9	7	68.1	335.1	248.6	432.8	232.4	392.9	274	323.2	241.9	431.8	224.5	392.9	263.6	7	7	7	7	7	7	0.585	0	19.52	7	O
Q15942	Zyxin OS=Homo sapiens GN=ZYX PE=1 SV=1	0	14.766	11.5385	6	4	61.2	263.9	184	207	104.2	247.9	181.5	254.5	179	206.5	100.6	247.9	174.6	3	3	3	3	3	3	0.65	0	9.42	4	O
P54802	Alpha-N-acetylglucosaminidase OS=Homo sapiens GN=NAGLU PE=1 SV=2	0	61.475	29.0713	21	4	82.2	814.1	692.3	1111.3	930.5	684.4	755	785.1	673.7	1108.8	898.5	684.4	726.3	12	12	12	12	12	12	1.512	8	40.33	15	O
Q6LDG4	Complement protein (Fragment) OS=Homo sapiens GN=C2 PE=4 SV=1	0	10.556	30.1587	10	1	7.2	71.9	78.8	72.6	66.5	74.5	70.3	69.3	76.7	72.4	64.2	74.5	67.6	2	2	2	2	2	2	9	0	21.72	2	O
R4GMU1	GDH/6PGL endoplasmic bifunctional protein OS=Homo sapiens GN=H6PD PE=1 SV=1	0	11.552	5.61097	5	5	90.1	188.4	151.3	171.5	211.8	159.4	208.5	181.7	147.2	171.1	204.5	159.4	200.6	4	4	4	4	4	4	0.299	0	8.05	5	O
A0A024R6N9	Serpin peptidase inhibitor, clade A (Alpha-1 antiproteinase, antitrypsin), member 5, isoform CRA_a OS=Homo sapiens GN=SERPINA5 PE=3 SV=1	0	134.154	40.8867	141	17	45.6	10721.3	12390.6	11422.8	10893.4	11147	10759.9	10339.8	12057.4	11397	10518.6	11147	10350.9	18	18	18	18	18	18	18.573	0	362.91	17	O
Q99650	Oncostatin-M-specific receptor subunit beta OS=Homo sapiens GN=OSMR PE=1 SV=1	0	14.385	5.92441	7	5	110.4	268.2	268.4	210.7	226.4	226.4	206.4	258.7	261.2	210.2	218.6	226.4	198.6	3	3	3	3	3	3	0.298	0	8.81	5	O
A8K0D8	cDNA FLJ75412, highly similar to Homo sapiens G protein-coupled receptor 116 (GPR116), mRNA OS=Homo sapiens PE=2 SV=1	0	22.845	4.68053	9	5	149.4	320.7	291	281.8	303	284.4	275.6	309.3	283.1	281.2	292.5	284.4	265.1	5	5	5	5	5	5	0.254	0	18.87	5	O
B2R7P8	cDNA, FLJ93545, highly similar to Homo sapiens 5-aminoimidazole-4-carboxamide ribonucleotide formyltransferase/IMP cyclohydrolase (ATIC), mRNA OS=Homo sapiens PE=2 SV=1	0.006	5.891	2.02703	2	1	64.6	38.6	52.1	57.8	61	52.4	44.5	37.2	50.7	57.7	58.9	52.4	42.8	1	1	1	1	1	1	0.129	0	4.74	1	O
A6NC48	ADP-ribosyl cyclase/cyclic ADP-ribose hydrolase 2 OS=Homo sapiens GN=BST1 PE=1 SV=1	0	18.253	17.7177	12	5	37.5	313.9	369.5	261.8	453.6	353.1	379.7	302.7	359.6	261.2	438	353.1	365.3	5	5	5	5	5	5	0.931	0	24.69	5	O
A8K486	Peptidyl-prolyl cis-trans isomerase OS=Homo sapiens PE=2 SV=1	0	37.833	46.0606	36	8	18	1651.3	1822.9	3714.3	1621.5	2452.7	1585.3	1592.5	1773.9	3705.9	1565.8	2452.7	1525	9	9	9	9	9	9	7.577	0	50.09	8	O
Q32PJ2	SWISS-PROT:Q32PJ2 (Bos taurus) Apolipoprotein A-IV precursor	0	27.837	6.57895	67	1	43	33.5	29.8	21.7	29.6	27.8	26.1	32.3	29	21.7	28.6	27.8	25.1	1	1	1	1	1	1	0.738	0	228.02	3	O
A0A0S2Z4I5	Complement factor properdin isoform 1 (Fragment) OS=Homo sapiens GN=CFP PE=2 SV=1	0	75.525	36.887	64	14	51.2	3097.7	2770.2	2739.5	2551.6	2906.1	2739.5	2987.5	2695.7	2733.3	2463.8	2906.1	2635.4	13	13	13	13	13	13	5.813	0	127.36	14	O
P28800	SWISS-PROT:P28800 (Bos taurus) Alpha-2-antiplasmin precursor	0	14.099	4.06504	34	1	54.7	226	210	172.5	196.2	194.7	196.1	218	204.3	172.1	189.4	194.7	188.6	1	1	1	1	1	1	0.468	0	82.47	2	O
A0A024R1A3	Testicular secretory protein Li 63 OS=Homo sapiens GN=UBE1 PE=2 SV=1	0	24.263	8.4121	9	7	117.8	218.2	258.5	442.6	261.1	328	229.3	210.4	251.5	441.6	252.1	328	220.6	7	7	7	7	7	7	0.359	0	19.54	7	O
P27487	Dipeptidyl peptidase 4 OS=Homo sapiens GN=DPP4 PE=1 SV=2	0	43.056	14.3603	19	11	88.2	745	739.7	640	768.5	817.1	723.6	718.5	719.8	638.6	742	817.1	696.1	10	10	10	10	10	10	1.047	0	33.4	11	O
P16402	Histone H1.3 OS=Homo sapiens GN=HIST1H1D PE=1 SV=2	0	29.719	26.2443	19	1	22.3	30.4	34.9	102.6	80.7	107.5	39.6	29.3	34	102.4	78	107.5	38.1	1	1	1	1	1	1	4.878	0	40.69	7	O
D3DR24	Exostoses (Multiple) 2, isoform CRA_a OS=Homo sapiens GN=EXT2 PE=4 SV=1	0.005	6.843	4.10397	4	2	83.7																			0.158	0	2.06	2
E9PGC5	Receptor-type tyrosine-protein phosphatase kappa OS=Homo sapiens GN=PTPRK PE=1 SV=1	0.005	7.136	1.69837	2	2	165.9	31.8	33	31.9	54.2	33.1	36.4	30.7	32.1	31.8	52.4	33.1	35	1	1	1	1	1	1	0.059	0	5.68	2	O
A8K1K1	cDNA FLJ76342, highly similar to Homo sapiens carnosine dipeptidase 1 (metallopeptidase M20 family)(CNDP1), mRNA OS=Homo sapiens PE=2 SV=1	0	133.007	39.2505	138	18	56.7	11668.2	7282.5	9482.5	6043.9	8597.5	11185.8	11253	7086.7	9461.1	5836	8597.5	10760.6	22	22	22	22	22	22	12.738	0	306.81	18	O
P10643	Complement component C7 OS=Homo sapiens GN=C7 PE=1 SV=2	0	501.604	65.1246	561	5	93.5	44641.3	47599.6	44422.6	59237	40842	41021.8	43052.7	46319.9	44322.1	57198.9	40842	39462.3	50	50	50	50	50	50	119.679	45	1511.05	49	O
P27824	Calnexin OS=Homo sapiens GN=CANX PE=1 SV=2	0.005	6.672	2.53378	1	1	67.5	39.3	35.3	33.4	33.1	35.4	39.1	37.9	34.3	33.3	32	35.4	37.6	1	1	1	1	1	1	0.083	0	4.54	1	O
A0A024R9G4	Family with sequence similarity 49, member B, isoform CRA_a OS=Homo sapiens GN=FAM49B PE=4 SV=1	0.003	8.41	8.95062	2	2	36.7	10.5	13.1	23.4	18.9	14.7	13.9	10.1	12.8	23.3	18.3	14.7	13.4	1	1	1	1	1	1	0.222	0	3.22	2	O
A0A024R936	Neutrophil cytosolic factor 2 (65kDa, chronic granulomatous disease, autosomal 2), isoform CRA_a OS=Homo sapiens GN=NCF2 PE=4 SV=1	0.003	8.171	7.22433	4	3	59.8	84.3	177.5	368.4	210.6	291.7	133.2	81.3	172.7	367.6	203.4	291.7	128.1	3	3	3	3	3	3	0.205	0	6.85	3	O
Q9GZT8	NIF3-like protein 1 OS=Homo sapiens GN=NIF3L1 PE=1 SV=2	0.006	5.903	10.0796	4	3	41.9	94.8	109	88.2	99.7	107.1	100.5	91.4	106.1	88	96.3	107.1	96.7	2	2	2	2	2	2	0.369	0	2.12	3	O
Q04756	Hepatocyte growth factor activator OS=Homo sapiens GN=HGFAC PE=1 SV=1	0	82.919	26.2595	48	14	70.6	2101.9	1734.8	1469	2250.3	2095.5	2338.3	2027.1	1688.2	1465.7	2172.9	2095.5	2249.4	14	14	14	14	14	14	2.765	0	101.02	14	O
E7EUF1	Ectonucleotide pyrophosphatase/phosphodiesterase family member 2 OS=Homo sapiens GN=ENPP2 PE=1 SV=1	0	92.475	23.8688	62	18	101.5	2943.6	2634	3432.7	3079.4	2296.8	2204.8	2838.9	2563.2	3424.9	2973.5	2296.8	2121	18	18	18	18	18	18	2.942	0	115.72	18	O
M9MML0	Fc of IgG low affinity IIIa receptor isoform 1 OS=Homo sapiens GN=FCGR3A PE=1 SV=1	0	19.16	14.1379	25	2	32.7	893	940.3	844.3	1508.1	1013.7	1095.7	861.2	915	842.4	1456.2	1013.7	1054	4	4	4	4	4	4	2.162	3	48.76	5	O
A3R0T7	Liver histone H1e OS=Homo sapiens PE=2 SV=1	0	37.459	30.5936	23	3	21.9	1246.9	1057.6	2842.6	1266	1231.9	1041.8	1202.5	1029.2	2836.2	1222.5	1231.9	1002.2	9	9	9	9	9	9	9	6	50.19	9	O
V9HW87	Abhydrolase domain containing 14B, isoform CRA_a OS=Homo sapiens GN=HEL-S-299 PE=2 SV=1	0.006	4.526	6.19048	1	1	22.3	48.6	58.2	61	41.7	48.1	41.6	46.9	56.6	60.9	40.3	48.1	40	1	1	1	1	1	1	0.233	0	3.05	1	O
Q6UWP8	Suprabasin OS=Homo sapiens GN=SBSN PE=1 SV=2	0.006	5.824	9.15254	3	1	60.5	27.9	27.8	32.6	39.2	35.5	33.9	26.9	27	32.5	37.9	35.5	32.6	1	1	1	1	1	1	0.15	0	7.52	1	O
Q06830	Peroxiredoxin-1 OS=Homo sapiens GN=PRDX1 PE=1 SV=1	0	43.772	38.191	25	8	22.1	657.6	1109.3	1058.1	1011	894.4	777.6	634.2	1079.4	1055.7	976.2	894.4	748	8	8	8	8	8	8	9	0	55.36	9	O
P06727	Apolipoprotein A-IV OS=Homo sapiens GN=APOA4 PE=1 SV=3	0	396.375	85.6061	788	40	45.4	77325.8	75795.2	55084.1	72709.3	62749.4	75723.9	74574.2	73757.5	54959.5	70207.7	62749.4	72845.2	43	43	43	43	43	43	1177.77	2	2081.05	42	O
P23142	Fibulin-1 OS=Homo sapiens GN=FBLN1 PE=1 SV=4	0	229.673	43.101	237	10	77.2	16713.1	16286.5	15194.9	16195.7	17838.2	15214	16118.4	15848.6	15160.5	15638.4	17838.2	14635.6	26	26	26	26	26	26	17.33	15	665.45	28	O
A0A024R035	Complement component 9, isoform CRA_a OS=Homo sapiens GN=C9 PE=4 SV=1	0	223.731	41.5027	524	26	63.2	46822.9	39390.4	44819.9	41201.6	55090.4	45949.6	45156.7	38331.4	44718.5	39784	55090.4	44202.8	26	26	26	26	26	26	31.819	2	1348.86	29	O
H7C0N0	Inter-alpha-trypsin inhibitor heavy chain H1 (Fragment) OS=Homo sapiens GN=ITIH1 PE=1 SV=1	0	102.55	32.1121	279	1	51.8																			13.384	0	664.07	12
J3KNP4	Semaphorin-4B OS=Homo sapiens GN=SEMA4B PE=1 SV=1	0	17.197	6.92951	10	6	92.7	343	354.2	327.3	418	375.2	391	330.8	344.6	326.6	403.6	375.2	376.1	5	5	5	5	5	5	0.455	0	14.01	6	O
A0A024R718	Pre-B-cell colony enhancing factor 1, isoform CRA_a OS=Homo sapiens GN=PBEF1 PE=4 SV=1	0	13.39	7.73931	5	4	55.5	71.9	103.3	329.3	134.5	232.8	114.7	69.3	100.6	328.6	129.9	232.8	110.3	4	4	4	4	4	4	0.468	0	7.31	4	O
P04083	Annexin A1 OS=Homo sapiens GN=ANXA1 PE=1 SV=2	0	80.805	47.9769	44	14	38.7	572.8	1380	3907.8	1376.5	2792	870.6	552.4	1342.9	3899	1329.1	2792	837.5	12	12	12	12	12	12	5.449	0	96.94	14	O
Q9HDC9	Adipocyte plasma membrane-associated protein OS=Homo sapiens GN=APMAP PE=1 SV=2	0	17.771	7.21154	10	3	46.5	232.1	199.5	213	306.5	199.7	200.9	223.8	194.1	212.5	295.9	199.7	193.3	3	3	3	3	3	3	0.616	0	13.04	3	O
C9JNG9	Collagen alpha-3(VI) chain (Fragment) OS=Homo sapiens GN=COL6A3 PE=1 SV=1	0	33.987	11.0169	16	1	77.1	85	76.6	65.5	92.1	89.3	97.8	82	74.5	65.4	88.9	89.3	94.1	1	1	1	1	1	1	0.884	0	29.15	7	O
P23526	Adenosylhomocysteinase OS=Homo sapiens GN=AHCY PE=1 SV=4	0	11.884	14.1204	5	5	47.7	85.1	132.3	186.9	125.9	125.7	94.8	82.1	128.8	186.5	121.6	125.7	91.2	4	4	4	4	4	4	0.585	0	2.08	5	O
A0A0K0K1J1	Cystatin OS=Homo sapiens GN=HEL-S-2 PE=2 SV=1	0	40.601	36.9863	33	6	15.8	3653.8	3218.1	2972.3	3522.1	3290.5	3078.6	3523.8	3131.5	2965.6	3400.9	3290.5	2961.6	8	8	8	8	8	8	6.943	0	87.64	6	O
Q6P520	Pregnancy specific beta-1-glycoprotein 4 OS=Homo sapiens GN=PSG4 PE=2 SV=1	0	50.349	23.389	59	3	47.1	87.6	60.2	73.4	130.1	148.5	96.8	84.5	58.6	73.2	125.6	148.5	93.1	2	2	2	2	2	2	2.455	0	99.44	10	O
B3KNB4	cDNA FLJ14168 fis, clone NT2RP2001440, highly similar to 14-3-3 protein gamma OS=Homo sapiens PE=2 SV=1	0	26.157	22.2672	12	3	28.2	53.6	43.5	74.2	42.7	51.6	46.2	51.7	42.3	74	41.3	51.6	44.4	2	2	2	2	2	2	2.162	0	20.87	6	O
B2R983	cDNA, FLJ94267, highly similar to Homo sapiens glutathione S-transferase omega 1 (GSTO1), mRNA OS=Homo sapiens PE=2 SV=1	0	23.058	22.4066	13	5	27.5	386.2	386.9	584.5	555.8	712.8	289.8	372.5	376.5	583.2	536.6	712.8	278.8	5	5	5	5	5	5	2.162	0	26.87	5	O
Q9H9K5	Endogenous retrovirus group MER34 member 1 Env polyprotein OS=Homo sapiens GN=ERVMER34-1 PE=2 SV=1	0	13.693	5.68384	5	3	63.5	167.9	150.3	80.5	127.4	114	74.6	161.9	146.3	80.3	123	114	71.8	3	3	3	3	3	3	0.322	0	9.21	3	O
Q0V8M9	TREMBL:Q0V8M9;Q9TRI0 (Bos taurus) similar to inter-alpha (globulin) inhibitor H3 isoform 2	0	62.294	7.40741	79	1	99.5	365.6	286.8	339.4	428.4	300.1	393.8	352.6	279.1	338.6	413.6	300.1	378.8	1	1	1	1	1	1	0.986	0	173.36	8	O
D3DQX7	Serum amyloid A protein OS=Homo sapiens GN=SAA1 PE=3 SV=1	0.005	7.13	23.7705	4	1	13.6																			1.371	0	3.13	2
V9HWJ1	Glutathione synthetase OS=Homo sapiens GN=HEL-S-64p PE=2 SV=1	0	13.06	10.1266	6	5	52.4	349.4	338.8	394.9	352.6	352.9	351.9	337	329.7	394	340.5	352.9	338.5	4	4	4	4	4	4	0.417	0	14.37	5	O
P04278	Sex hormone-binding globulin OS=Homo sapiens GN=SHBG PE=1 SV=2	0	170.074	62.1891	266	19	43.8	17104.4	15255.5	11925.7	12422.5	12361.2	18739.6	16495.7	14845.3	11898.7	11995.1	12361.2	18027.2	22	22	22	22	22	22	35.747	1	586.22	20	O
P08603	Complement factor H OS=Homo sapiens GN=CFH PE=1 SV=4	0	851.55	61.576	2240	2	139	171038	161270	157852	138670	155162	162432	164951	156934	157495	133899	155162	156257	82	82	82	82	82	82	253.564	78	6040.29	72	O
X5D7A8	Cell adhesion molecule 1 isoform A (Fragment) OS=Homo sapiens GN=CADM1 PE=2 SV=1	0.005	6.54	2.76008	6	1	51.5	73.8	69.2	63.5	65	77	66.5	71.2	67.4	63.4	62.7	77	64	1	1	1	1	1	1	0.222	0	11.47	1	O
A0A0A7E7X3	Endoplasmic reticulum aminopeptidase 1 (Fragment) OS=Homo sapiens GN=ERAP1 PE=2 SV=1	0	15.269	4.78215	5	4	107.2	63	73.1	80.1	93.4	85.3	72.1	60.8	71.1	79.9	90.2	85.3	69.4	4	4	4	4	4	4	0.233	0	11.42	4	O
Q9UNU2	Complement protein C4B frameshift mutant (Fragment) OS=Homo sapiens GN=C4B PE=4 SV=1	0	197.518	55.6497	486	2	38.1	5412.5	2857.7	3871.7	3503.5	6560.2	5562.8	5219.9	2780.9	3862.9	3382.9	6560.2	5351.3	2	2	2	2	2	2	47.329	0	1340.19	15	O
H6VRG2	Keratin 1 OS=Homo sapiens GN=KRT1 PE=3 SV=1	0	180.521	41.4596	132	16	66	7382.3	19605.8	11645.5	5514	9868.1	7728.8	7119.6	19078.7	11619.2	5324.3	9868.1	7435	32	32	32	32	32	32	15.238	16	286.15	31	O
P35916	Vascular endothelial growth factor receptor 3 OS=Homo sapiens GN=FLT4 PE=1 SV=3	0	22.663	7.77696	13	8	152.7	231.9	154.5	168.6	181.3	204.5	186.5	223.6	150.4	168.2	175	204.5	179.4	7	7	7	7	7	7	0.328	0	16.32	8	O
F5H6S5	Complement C1r subcomponent-like protein (Fragment) OS=Homo sapiens GN=C1RL PE=1 SV=7	0	35	21.3542	29	1	21	13.7	8.5	13.9	14.7	11	13.3	13.2	8.3	13.9	14.2	11	12.8	1	1	1	1	1	1	5.31	0	57.2	5	O
P62851	40S ribosomal protein S25 OS=Homo sapiens GN=RPS25 PE=1 SV=1	0.006	4.276	15.2	3	2	13.7	28	29.3	186.2	27.8	34.8	33.8	27	28.5	185.8	26.9	34.8	32.5	2	2	2	2	2	2	1.154	0	3.73	2	O
Q86V58	Fibulin 2 OS=Homo sapiens GN=FBLN2 PE=2 SV=1	0.006	5.987	3.20946	3	3	126.4	37.8	36.7	44.7	53.7	44.2	51.2	36.5	35.7	44.6	51.9	44.2	49.3	2	2	2	2	2	2	0.136	0	4.59	3	O
A0A0S2Z4G4	Tropomyosin 3 isoform 1 (Fragment) OS=Homo sapiens GN=TPM3 PE=2 SV=1	0	26.689	22.9839	14	3	29	126.4	130	210.1	106.9	188.4	117	121.9	126.5	209.6	103.2	188.4	112.6	3	3	3	3	3	3	1.683	0	16.55	8	O
Q92859	Neogenin OS=Homo sapiens GN=NEO1 PE=1 SV=2	0	10.979	3.42231	6	4	159.9	161.7	158.9	165.1	145.4	151.8	144.2	155.9	154.6	164.7	140.4	151.8	138.7	3	3	3	3	3	3	0.143	0	13.23	4	O
P22692	Insulin-like growth factor-binding protein 4 OS=Homo sapiens GN=IGFBP4 PE=1 SV=2	0	27.193	34.1085	18	6	27.9	463.2	486.3	480.8	517.2	470.2	447.7	446.7	473.3	479.7	499.4	470.2	430.7	5	5	5	5	5	5	1.738	0	35.04	6	O
P06703	Protein S100-A6 OS=Homo sapiens GN=S100A6 PE=1 SV=1	0.006	5.805	24.4444	11	3	10.2	1389.5	2146.6	3696.5	2188.5	2919.7	1685.2	1340.1	2088.9	3688.1	2113.2	2919.7	1621.1	3	3	3	3	3	3	2.981	0	20.31	3	O
O43707	Alpha-actinin-4 OS=Homo sapiens GN=ACTN4 PE=1 SV=2	0	41.715	15.0384	22	4	104.8	61.9	79.9	129.6	64.9	113.6	63.5	59.7	77.8	129.3	62.6	113.6	61.1	4	4	4	4	4	4	0.73	0	33.14	12	O
Q5JXB2	Putative ubiquitin-conjugating enzyme E2 N-like OS=Homo sapiens GN=UBE2NL PE=1 SV=1	0.006	4.564	6.53595	2	1	17.4	21.2	27.7	38.4	29.7	29.7	19.6	20.4	26.9	38.3	28.7	29.7	18.9	1	1	1	1	1	1	0.468	0	2.05	1	O
Q14CA1	NRCAM protein OS=Homo sapiens GN=NRCAM PE=2 SV=1	0	21.217	5	8	6	130.6	438.3	391.9	274	353.5	351.4	330.2	422.7	381.4	273.4	341.3	351.4	317.6	6	6	6	6	6	6	0.302	0	16.33	6	O
L8E853	von Willebrand factor OS=Homo sapiens GN=VWF PE=4 SV=1	0	181.681	18.5267	116	1	298.2	34.6	39.7	36.9	33.8	45.6	31.2	33.4	38.6	36.8	32.7	45.6	30	1	1	1	1	1	1	1.291	0	237.18	43	O
P16152	Carbonyl reductase [NADPH] 1 OS=Homo sapiens GN=CBR1 PE=1 SV=3	0.006	4.797	11.9134	2	2	30.4																			0.292	0	0	2
P07686	Beta-hexosaminidase subunit beta OS=Homo sapiens GN=HEXB PE=1 SV=3	0	36.21	19.4245	23	10	63.1	1125.9	1255.4	1511.3	1551.9	1194.8	1156.5	1085.8	1221.7	1507.9	1498.5	1194.8	1112.5	11	11	11	11	11	11	1.656	1	42.21	11	O
Q9UGM5	Fetuin-B OS=Homo sapiens GN=FETUB PE=1 SV=2	0	122.514	38.7435	198	14	42	13842.4	14291.6	12817.3	13855	13492.3	13137.1	13349.8	13907.4	12788.3	13378.3	13492.3	12637.7	17	17	17	17	17	17	19.806	0	380.41	14	O
A0A024RDR0	High-mobility group box 1, isoform CRA_a OS=Homo sapiens GN=HMGB1 PE=4 SV=1	0.008	3.606	6.04651	2	1	24.9	43.4	65.8	112.9	59.3	73.1	46.5	41.9	64	112.6	57.3	73.1	44.7	1	1	1	1	1	1	0.233	0	6.05	1	O
P08253	72 kDa type IV collagenase OS=Homo sapiens GN=MMP2 PE=1 SV=2	0	36.421	14.5455	19	9	73.8	745.1	817.8	710.8	1000.4	777.9	767.8	718.6	795.8	709.2	966	777.9	738.6	9	9	9	9	9	9	0.884	0	35.15	9	O
Q4KWH8	1-phosphatidylinositol 4,5-bisphosphate phosphodiesterase eta-1 OS=Homo sapiens GN=PLCH1 PE=1 SV=1	0.006	4.626	0.472534	3	1	189.1	41.4	34.5	36.8	38	43.8	46.1	39.9	33.5	36.7	36.7	43.8	44.3	1	1	1	1	1	1	0.051	0	4.02	1	O
Q16394	Exostosin-1 OS=Homo sapiens GN=EXT1 PE=1 SV=2	0.003	7.77	3.6193	3	3	86.2	117	119.8	101.7	119	118.1	112.1	112.8	116.6	101.5	114.9	118.1	107.8	3	3	3	3	3	3	0.179	0	7.67	3	O
Q6LES2	Annexin (Fragment) OS=Homo sapiens GN=ANXA4 PE=2 SV=1	0.005	7.635	10.5919	4	2	36.1	24	31.6	84.5	28.3	46.9	23.6	23.1	30.7	84.3	27.3	46.9	22.7	1	1	1	1	1	1	0.334	0	4.9	3	O
P05362	Intercellular adhesion molecule 1 OS=Homo sapiens GN=ICAM1 PE=1 SV=2	0	35.091	17.4812	18	7	57.8	426.6	430.3	464.5	506.7	496.7	478.1	411.4	418.8	463.4	489.3	496.7	459.9	5	5	5	5	5	5	1.154	0	32.91	7	O
Q9UJJ9	N-acetylglucosamine-1-phosphotransferase subunit gamma OS=Homo sapiens GN=GNPTG PE=1 SV=1	0	34.169	20	17	5	34	550.4	550.6	498	550.1	571.7	569.9	530.8	535.8	496.9	531.2	571.7	548.2	5	5	5	5	5	5	2.162	0	42.44	5	O
A5YAK2	Apolipoprotein C-IV OS=Homo sapiens GN=APOC4 PE=2 SV=1	0	11.621	22.0472	10	2	14.6	372.8	451.3	582.8	620.4	326.4	520.2	359.5	439.2	581.5	599	326.4	500.4	3	3	3	3	3	3	2.728	0	23.11	3	O
A0A024R104	Contactin 1, isoform CRA_a OS=Homo sapiens GN=CNTN1 PE=4 SV=1	0	35.607	11.8861	20	13	113.2	818.4	901.9	763.8	866.4	831.4	769.2	789.3	877.6	762.1	836.6	831.4	740	12	12	12	12	12	12	0.682	0	34.72	13	O
Q1A7A4	TREMBL:Q1A7A4 (Bos taurus) similar to complement component C5	0	48.977	4.35301	87	1	188.6	223.7	191.7	180.7	160.6	191.5	229.4	215.7	186.5	180.3	155.1	191.5	220.7	1	1	1	1	1	1	0.42	0	198.39	9	O
Q24JP5	Transmembrane protein 132A OS=Homo sapiens GN=TMEM132A PE=1 SV=1	0.006	5.344	2.73705	2	2	110																			0.105	0	4.47	2
A0A0A0MRJ7	Coagulation factor V OS=Homo sapiens GN=F5 PE=1 SV=1	0	362.124	25.8412	269	51	252.1	15344	14677.4	13042.1	17772.1	18795.9	15879.4	14798	14282.8	13012.6	17160.6	18795.9	15275.7	62	62	62	62	62	62	8.12	3	566.47	55	O
Q8TCZ8	Apolipoprotein E (Fragment) OS=Homo sapiens GN=APOE PE=4 SV=1	0	41.225	59.6491	46	1	6.7	353.4	38.9	303.7	695.5	364.3	44.5	340.8	37.8	303	671.6	364.3	42.8	2	2	2	2	2	2	176.828	0	101.4	4	O
M0R1G9	Pregnancy-specific beta-1-glycoprotein 5 OS=Homo sapiens GN=PSG5 PE=1 SV=1	0	63.356	22.4299	74	3	48	555.3	587.7	530.8	913.8	767.3	588.7	535.5	571.9	529.6	882.4	767.3	566.3	5	5	5	5	5	5	4.248	1	156.03	10	O
P00915	Carbonic anhydrase 1 OS=Homo sapiens GN=CA1 PE=1 SV=2	0	120.027	52.4904	266	10	28.9	11318.8	27091.8	19193.3	19366.8	17710.6	14455	10916	26363.4	19149.9	18700.4	17710.6	13905.5	11	11	11	11	11	11	33.145	0	634.5	10	O
P11717	Cation-independent mannose-6-phosphate receptor OS=Homo sapiens GN=IGF2R PE=1 SV=3	0	49.349	6.86471	24	16	274.2	1037.3	865.9	981.1	888.4	966.2	913.4	1000.4	842.6	978.9	857.9	966.2	878.7	16	16	16	16	16	16	0.31	0	50	16	O
ENSEMBL:ENSBTAP00000032840	(Bos taurus) similar to apolipoprotein B, partial	0	52.581	8.12121	123	2	92.2	429.7	453.8	420.3	501.1	409.2	461.4	414.4	441.6	419.3	483.9	409.2	443.9	2	2	2	2	2	2	0.61	0	243.66	7	O
Q9UBG0	C-type mannose receptor 2 OS=Homo sapiens GN=MRC2 PE=1 SV=2	0.006	5.697	1.89317	2	2	166.6	26.1	25.9	26.8	28.8	25.2	31.6	25.2	25.2	26.7	27.8	25.2	30.4	2	2	2	2	2	2	0.072	0	0	2	O
P00978	SWISS-PROT:P00978 (Bos taurus) AMBP protein precursor	0.006	4.451	5.39773	22	1	39.2	2343.3	2405.4	2053.6	2632.6	1935.3	2397.8	2259.9	2340.8	2049	2542	1935.3	2306.6	1	1	1	1	1	1	0.274	0	26.3	2	O
P04406	Glyceraldehyde-3-phosphate dehydrogenase OS=Homo sapiens GN=GAPDH PE=1 SV=3	0	50.75	34.9254	22	11	36	1303.3	1465.2	3248.2	1583.7	2004.8	1373.7	1256.9	1425.8	3240.9	1529.2	2004.8	1321.5	10	10	10	10	10	10	3.16	0	54.49	11	O
C9JIF9	Acylamino-acid-releasing enzyme OS=Homo sapiens GN=APEH PE=1 SV=1	0.006	4.494	4.6133	2	2	81.6	17.7	22.5	23.3	17.4	16.6	19	17.1	21.9	23.2	16.8	16.6	18.3	1	1	1	1	1	1	0.133	0	1.69	2	O
A0A024R2W4	Dystroglycan 1 (Dystrophin-associated glycoprotein 1), isoform CRA_a OS=Homo sapiens GN=DAG1 PE=4 SV=1	0	16.747	8.82682	9	6	97.5	298	342.3	274.2	349.2	283.3	329	287.4	333.1	273.6	337.2	283.3	316.5	4	4	4	4	4	4	0.38	0	5.38	6	O
Q14766	Latent-transforming growth factor beta-binding protein 1 OS=Homo sapiens GN=LTBP1 PE=1 SV=4	0	14.715	3.48635	4	4	186.7	104.3	124.6	115.4	135.4	125.5	123.2	100.6	121.3	115.1	130.8	125.5	118.5	3	3	3	3	3	3	0.116	0	9.66	4	O
V9HWB4	Epididymis secretory sperm binding protein Li 89n OS=Homo sapiens GN=HEL-S-89n PE=2 SV=1	0	99.113	39.2966	66	19	72.3	2681.9	2139.2	3024.7	2625	2383.9	2613.7	2586.5	2081.7	3017.9	2534.7	2383.9	2514.3	18	18	18	18	18	18	4.097	2	111.42	21	O
Q13789	Apolipoprotein B (Fragment) OS=Homo sapiens PE=2 SV=1	0	46.605	40.5594	111	1	15.6	51.9	58.3	52.8	70.3	51.7	51.4	50.1	56.8	52.7	67.9	51.7	49.4	1	1	1	1	1	1	6.743	0	234.41	4	O
P00352	Retinal dehydrogenase 1 OS=Homo sapiens GN=ALDH1A1 PE=1 SV=2	0	12.007	7.58483	6	4	54.8	64.6	113.8	141.3	112.3	81.4	102	62.3	110.7	141	108.4	81.4	98.1	2	2	2	2	2	2	0.532	0	8.65	4	O
O43493	Trans-Golgi network integral membrane protein 2 OS=Homo sapiens GN=TGOLN2 PE=1 SV=2	0.003	7.804	7.5	4	4	51.1	49.8	56.7	73.9	80.1	77.2	63.9	48	55.2	73.7	77.3	77.2	61.5	2	2	2	2	2	2	0.359	0	4.73	4	O
Q0P5N8	TMSB4X protein (Fragment) OS=Homo sapiens GN=TMSB4X PE=2 SV=1	0	24.526	28.5714	14	5	7.8	1341	801.5	1640.8	861.4	1785.3	1164.4	1293.3	779.9	1637.1	831.7	1785.3	1120.1	5	5	5	5	5	5	20.544	0	21.34	5	O
J3KPF3	4F2 cell-surface antigen heavy chain OS=Homo sapiens GN=SLC3A2 PE=1 SV=1	0	29.271	17.7496	11	8	68.1	444.4	465.2	371.6	491.6	421.8	438.8	428.6	452.7	370.8	474.7	421.8	422.1	7	7	7	7	7	7	0.874	0	22.58	8	O
A2VCT4	TREMBL:A2VCT4;Q0VDS4;Q6IFX4 Tax_Id=10090 Gene_Symbol=Krt39 keratin 39	0.008	3.755	3.3195	2	1	54.3																			0.141	0	3.85	2
A6NI72	Putative neutrophil cytosol factor 1B OS=Homo sapiens GN=NCF1B PE=5 SV=2	0.006	5.941	6.39386	3	3	44.8	16.7	45.7	104.3	41.9	58.3	32.5	16.1	44.4	104.1	40.5	58.3	31.3	2	2	2	2	2	2	0.28	0	2.3	3	O
Q0PNF2	FEX1 OS=Homo sapiens PE=2 SV=1	0.006	5.416	0.894942	4	2	275.3	37.6	31.2	38	36.5	46.5	34.1	36.3	30.3	37.9	35.3	46.5	32.8	2	2	2	2	2	2	0.054	0	3.7	2	O
Q59GW6	Acetyl-CoA acetyltransferase, cytosolic variant (Fragment) OS=Homo sapiens PE=2 SV=1	0.008	3.838	3.9604	2	1	42.1	79.1	75.4	79.2	65.8	67.1	73.4	76.3	73.4	79	63.5	67.1	70.6	1	1	1	1	1	1	0.11	0	5.94	1	O
Q9UHG3	Prenylcysteine oxidase 1 OS=Homo sapiens GN=PCYOX1 PE=1 SV=3	0	61.031	24.9505	40	11	56.6	1246.1	1430.3	1409.2	1766.5	1558.8	1748.7	1201.8	1391.9	1406	1705.7	1558.8	1682.2	10	10	10	10	10	10	3.175	0	69.08	11	O
Q12841	Follistatin-related protein 1 OS=Homo sapiens GN=FSTL1 PE=1 SV=1	0	34.801	32.4675	21	10	35	914.5	886	803.5	982.2	971.2	1019.9	882	862.2	801.7	948.4	971.2	981.1	10	10	10	10	10	10	2.008	0	45.02	10	O
P02776	Platelet factor 4 OS=Homo sapiens GN=PF4 PE=1 SV=2	0	35.362	36.6337	17	5	10.8	656	575.5	742.8	1045.1	900	689.3	632.7	560	741.1	1009.2	900	663.1	5	5	5	5	5	5	24.119	0	41.76	5	O
B4DZF8	Serine/threonine-protein phosphatase 2A activator OS=Homo sapiens PE=2 SV=1	0.009	3.458	2.6738	2	1	42.1	55.3	80.1	92.6	70.7	79.7	67.8	53.3	78	92.4	68.2	79.7	65.2	1	1	1	1	1	1	0.101	0	4.78	1	O
Q59EB6	Complement component 1, q subcomponent, receptor 1 variant (Fragment) OS=Homo sapiens PE=2 SV=1	0.006	5.448	3.12966	7	2	70.4	166.9	162.8	155.6	161	179.8	168.6	161	158.4	155.2	155.4	179.8	162.2	2	2	2	2	2	2	0.179	0	8.31	2	O
P55285	Cadherin-6 OS=Homo sapiens GN=CDH6 PE=1 SV=1	0.003	7.748	4.3038	4	3	88.3	188.5	193.4	188.2	215.4	181.4	185.2	181.8	188.2	187.8	208	181.4	178.2	3	3	3	3	3	3	0.179	0	4.25	3	O
Q8NBJ4	Golgi membrane protein 1 OS=Homo sapiens GN=GOLM1 PE=1 SV=1	0	21.785	13.9651	10	6	45.3	622.3	701.3	642.7	731.6	672.3	658	600.2	682.5	641.2	706.4	672.3	633	6	6	6	6	6	6	0.848	0	18.4	6	O
P25788	Proteasome subunit alpha type-3 OS=Homo sapiens GN=PSMA3 PE=1 SV=2	0	10.337	12.9412	6	3	28.4	99	97.3	132.9	128.9	150.6	102.1	95.5	94.7	132.6	124.5	150.6	98.2	3	3	3	3	3	3	1.276	0	6.98	3	O
Q76LX8	A disintegrin and metalloproteinase with thrombospondin motifs 13 OS=Homo sapiens GN=ADAMTS13 PE=1 SV=1	0	49.602	13.4548	25	15	153.5	565.2	563.6	636.3	556.5	576	574.6	545.1	548.5	634.9	537.4	576	552.8	12	12	12	12	12	12	0.634	0	54.2	15	O
B0AZL7	cDNA, FLJ79457, highly similar to Insulin-like growth factor-binding proteincomplex acid labile chain OS=Homo sapiens PE=2 SV=1	0	185.911	40.4959	258	21	66	17295.9	18492.1	15789.4	19289.3	16108.9	15179.5	16680.4	17995	15753.7	18625.7	16108.9	14602.4	21	21	21	21	21	21	17.478	0	725.78	21	O
P07307	Asialoglycoprotein receptor 2 OS=Homo sapiens GN=ASGR2 PE=1 SV=2	0	15.609	10.6109	11	4	35.1	288.4	289.3	258.9	327.5	223.6	341.5	278.1	281.5	258.3	316.2	223.6	328.5	4	4	4	4	4	4	0.896	0	16.22	4	O
Q5U077	L-lactate dehydrogenase OS=Homo sapiens GN=LDHB PE=2 SV=1	0	85.085	37.7246	53	12	36.6	3467.2	3076.5	3020.6	3055	3375.4	3146.1	3343.8	2993.8	3013.8	2949.9	3375.4	3026.5	15	15	15	15	15	15	10.159	1	101.51	13	O
Q13835	Plakophilin-1 OS=Homo sapiens GN=PKP1 PE=1 SV=2	0.006	4.547	3.34672	2	2	82.8	20.8	20.7	92.1	21.3	17.4	21.7	20.1	20.2	91.9	20.6	17.4	20.9	2	2	2	2	2	2	0.087	0	1.62	2	O
Q8WZ75	Roundabout homolog 4 OS=Homo sapiens GN=ROBO4 PE=1 SV=1	0	19.015	8.83813	8	7	107.4	391	381.2	335.2	315.3	370.6	341.3	377.1	370.9	334.4	304.5	370.6	328.3	5	5	5	5	5	5	0.38	0	12.47	7	O
P07358	Complement component C8 beta chain OS=Homo sapiens GN=C8B PE=1 SV=3	0	235.173	46.7005	261	27	67	20107.2	20578.9	19754.6	19478.1	20786.4	18917.5	19391.7	20025.6	19709.9	18808	20786.4	18198.3	29	29	29	29	29	29	37.075	0	677.7	27	O
P00492	Hypoxanthine-guanine phosphoribosyltransferase OS=Homo sapiens GN=HPRT1 PE=1 SV=2	0.006	5.116	11.9266	3	2	24.6	40.5	44	46.6	36.5	41.2	35	39.1	42.8	46.5	35.3	41.2	33.7	2	2	2	2	2	2	0.425	0	2.34	2	O
P22352	Glutathione peroxidase 3 OS=Homo sapiens GN=GPX3 PE=1 SV=2	0	63.446	51.7699	88	9	25.5	4837.5	4940.3	4112	5844.6	5100.9	4549.8	4665.4	4807.5	4102.7	5643.6	5100.9	4376.8	11	11	11	11	11	11	19.309	0	144.9	9	O
P35908	SWISS-PROT:P35908 Tax_Id=9606 Gene_Symbol=KRT2 Keratin, type II cytoskeletal 2 epidermal	0	111.528	36.5891	55	13	65.8	2142.2	1760.7	1688.1	962	1176.1	1074.1	2066	1713.3	1684.3	928.9	1176.1	1033.3	18	18	18	18	18	18	3.725	6	120.65	23	O
A0A158RFU6	RAB7, member RAS oncogene family, isoform CRA_a OS=Homo sapiens GN=RAB7A PE=2 SV=1	0	10.05	23.1884	6	4	23.5	21.3	32.7	75.6	37.8	51.9	29.7	20.5	31.8	75.4	36.5	51.9	28.6	2	2	2	2	2	2	0.719	0	6.27	4	O
P62081	40S ribosomal protein S7 OS=Homo sapiens GN=RPS7 PE=1 SV=1	0.006	4.408	4.63918	1	1	22.1	6.4	3.2	63.3	8.9	9.4	11.4	6.2	3.1	63.2	8.6	9.4	11	1	1	1	1	1	1	0.233	0	2.67	1	O
A0A0B4J2C3	Translationally-controlled tumor protein OS=Homo sapiens GN=TPT1 PE=1 SV=1	0.006	5.393	11.1675	3	2	22.6	44.6	42.3	126.6	43.7	57.1	43.2	43	41.1	126.3	42.2	57.1	41.6	2	2	2	2	2	2	0.52	0	2.61	2	O
Q549J4	Erythroid associated factor OS=Homo sapiens GN=ERAF PE=2 SV=1	0	16.191	42.1569	7	4	11.8	142.6	179.9	206.2	179.3	160.2	154.4	137.5	175.1	205.7	173.2	160.2	148.5	3	3	3	3	3	3	9	0	11.57	4	O
P24593	Insulin-like growth factor-binding protein 5 OS=Homo sapiens GN=IGFBP5 PE=1 SV=1	0	30.749	25.3676	13	7	30.6	737.6	747.4	699.7	1004.1	666.6	681.3	711.4	727.3	698.1	969.6	666.6	655.4	8	8	8	8	8	8	3.642	0	28.65	7	O
P67936	Tropomyosin alpha-4 chain OS=Homo sapiens GN=TPM4 PE=1 SV=3	0	33.939	24.1935	22	5	28.5	1990.4	1009.9	1099.6	572.9	1402.1	1318.1	1919.6	982.7	1097.1	553.2	1402.1	1268	9	9	9	9	9	9	2.34	4	28.34	9	O
X6R8A1	Carboxypeptidase OS=Homo sapiens GN=CTSA PE=1 SV=1	0.006	4.973	5.02008	2	2	56.2	19.6	19.6	31.5	31.7	32.2	14.8	18.9	19	31.4	30.6	32.2	14.2	1	1	1	1	1	1	0.202	0	2.25	2	O
A0A024RAM2	Glutaredoxin (Thioltransferase), isoform CRA_c OS=Homo sapiens GN=GLRX PE=4 SV=1	0.003	8.019	11.3208	3	2	11.8	75	92.9	112.6	90.1	96.1	76.6	72.3	90.4	112.3	87	96.1	73.7	2	2	2	2	2	2	1.154	0	6.55	2	O
P61626	Lysozyme C OS=Homo sapiens GN=LYZ PE=1 SV=1	0	27.118	52.027	20	6	16.5	1074.7	1110.6	1221.1	1255.5	1539.6	1075.8	1036.5	1080.7	1218.3	1212.3	1539.6	1034.9	5	5	5	5	5	5	4.337	0	45	6	O
P12318	Low affinity immunoglobulin gamma Fc region receptor II-a OS=Homo sapiens GN=FCGR2A PE=1 SV=4	0.005	7.21	9.77918	4	2	35	290.8	277.5	290.1	310.5	323.5	291.3	280.5	270	289.4	299.8	323.5	280.2	2	2	2	2	2	2	0.468	0	9.14	2	O
Q16706	Alpha-mannosidase 2 OS=Homo sapiens GN=MAN2A1 PE=1 SV=2	0	49.918	13.4615	25	12	131.1	525.5	505.7	495.4	539.5	523.5	503.6	506.8	492.1	494.3	520.9	523.5	484.5	10	10	10	10	10	10	0.848	0	42.14	12	O
A0A024R1X8	Junction plakoglobin, isoform CRA_a OS=Homo sapiens GN=JUP PE=4 SV=1	0	24.576	8.18792	14	7	81.7	239.7	391.1	2274.7	232.6	279.8	271	231.2	380.6	2269.6	224.6	279.8	260.7	6	6	6	6	6	6	0.602	0	23.13	7	O
P30101	Protein disulfide-isomerase A3 OS=Homo sapiens GN=PDIA3 PE=1 SV=4	0	36.028	30.099	18	15	56.7	989.4	828.2	763.3	726.2	862.6	838.7	954.2	806	761.6	701.2	862.6	806.8	12	12	12	12	12	12	1.848	0	23.41	15	O
P23470	Receptor-type tyrosine-protein phosphatase gamma OS=Homo sapiens GN=PTPRG PE=1 SV=4	0	31.042	6.02076	15	8	161.9	549.9	542.5	472.3	530.7	569.5	546.8	530.3	527.9	471.2	512.4	569.5	526	7	7	7	7	7	7	0.274	0	30.95	8	O
Q5I0G2	Growth hormone A1 OS=Homo sapiens GN=PRL PE=1 SV=1	0	19.78	22.807	8	4	25.9	226.3	290.4	215.6	262	255.3	286.7	218.2	282.6	215.1	252.9	255.3	275.8	3	3	3	3	3	3	1.683	0	10.78	4	O
C9JPV4	Alpha-2-antiplasmin (Fragment) OS=Homo sapiens GN=SERPINF2 PE=1 SV=1	0	121.836	50	242	1	29.5	54.1	47.8	48.4	46.1	38.9	50.7	52.2	46.5	48.3	44.6	38.9	48.8	1	1	1	1	1	1	67.129	0	514.61	11	O
P62805	Histone H4 OS=Homo sapiens GN=HIST1H4A PE=1 SV=2	0	26.205	50.4854	19	5	11.4	1098	954.1	5777.9	1125.7	1114.1	1124.6	1058.9	928.4	5764.8	1087	1114.1	1081.8	5	5	5	5	5	5	13.678	0	36.09	5	O
P12429	Annexin A3 OS=Homo sapiens GN=ANXA3 PE=1 SV=3	0	54.686	38.0805	32	12	36.4	591.6	1451.8	4336.4	1494	2211.5	913	570.5	1412.8	4326.6	1442.6	2211.5	878.3	12	12	12	12	12	12	3.642	0	61.64	12	O
Q9UQ74	Pregnancy-specific beta-1-glycoprotein 8 OS=Homo sapiens GN=PSG8 PE=2 SV=2	0	51.288	23.0047	49	1	47.7	38.9	39.9	37.3	47.7	39.2	36.5	37.5	38.8	37.2	46.1	39.2	35.1	1	1	1	1	1	1	2.914	0	100.24	10	O
G3V5Z7	Proteasome subunit alpha type OS=Homo sapiens GN=PSMA6 PE=1 SV=1	0	13.611	15.873	6	4	28.1	180.7	198.4	275.6	185.9	199.9	175.1	174.3	193.1	275	179.5	199.9	168.4	4	4	4	4	4	4	1.154	0	12.67	4	O
A0A0E3XJU3	E-cadherin 1 OS=Homo sapiens GN=CDH1 PE=4 SV=1	0.005	6.705	2.60771	3	2	97.3	437.1	407.9	388.9	328.7	310.8	382.6	421.5	396.9	388	317.4	310.8	368.1	2	2	2	2	2	2	0.129	0	9.11	2	O
P13727	Bone marrow proteoglycan OS=Homo sapiens GN=PRG2 PE=1 SV=2	0	69.897	40.991	87	6	25.2	4223.3	3310.8	2852.2	4501.7	4124.5	3772.5	4073	3221.8	2845.7	4346.9	4124.5	3629.1	9	9	9	9	9	9	9	3	221.5	8	O
P08833	Insulin-like growth factor-binding protein 1 OS=Homo sapiens GN=IGFBP1 PE=1 SV=1	0	30.984	32.8185	17	6	27.9	493.5	633.8	758.1	1327.4	532.2	636.9	475.9	616.8	756.4	1281.7	532.2	612.7	5	5	5	5	5	5	4.878	0	31.57	6	O
A0A024RAN2	Calpastatin, isoform CRA_a OS=Homo sapiens GN=CAST PE=4 SV=1	0.005	7.297	3.73599	3	2	86.6	6.9	14.8	13.5	21	10.1	9.7	6.7	14.4	13.5	20.3	10.1	9.3	1	1	1	1	1	1	0.105	0	4.86	2	O
O75326	Semaphorin-7A OS=Homo sapiens GN=SEMA7A PE=1 SV=1	0	26.999	10.2102	13	6	74.8	277.8	280.6	227.4	339.4	250.5	254.9	267.9	273.1	226.9	327.8	250.5	245.2	6	6	6	6	6	6	0.585	0	21.32	6	O
P23246	Splicing factor, proline- and glutamine-rich OS=Homo sapiens GN=SFPQ PE=1 SV=2	0.006	4.162	2.12164	2	2	76.1	51.4	69.2	229.5	65.3	94.6	57.8	49.6	67.4	229	63	94.6	55.6	2	2	2	2	2	2	0.145	0	4.5	2	O
Q9H8L6	Multimerin-2 OS=Homo sapiens GN=MMRN2 PE=1 SV=2	0	10.386	3.16122	3	2	104.3	15.9	16.7	14	17.6	12	14.8	15.3	16.3	14	17	12	14.2	1	1	1	1	1	1	0.139	0	4.94	2	O
Q9BTY2	Plasma alpha-L-fucosidase OS=Homo sapiens GN=FUCA2 PE=1 SV=2	0	29.58	15.8458	28	7	54	534	725.1	647.1	821.8	638.1	541.6	515	705.6	645.6	793.5	638.1	521	7	7	7	7	7	7	0.995	0	38.54	7	O
P05160	Coagulation factor XIII B chain OS=Homo sapiens GN=F13B PE=1 SV=3	0	241.882	50.8321	198	31	75.5	12684	11656.3	10649.5	8793.8	9700.4	11121.9	12232.6	11342.9	10625.4	8491.3	9700.4	10699.1	34	34	34	34	34	34	27.943	0	445.89	31	O
O00151	PDZ and LIM domain protein 1 OS=Homo sapiens GN=PDLIM1 PE=1 SV=4	0	13.032	17.6292	6	5	36	436.5	604.8	212.3	111.3	338.3	359.2	421	588.5	211.8	107.5	338.3	345.5	4	4	4	4	4	4	0.995	0	8.76	5	O
B2R769	cDNA, FLJ93308, highly similar to Homo sapiens leukocyte-derived arginine aminopeptidase (LRAP), mRNA OS=Homo sapiens PE=2 SV=1	0	22.274	8.125	12	8	110.4	275.2	534	440.9	425.3	487.9	423.1	265.4	519.6	439.9	410.7	487.9	407	8	8	8	8	8	8	0.397	0	21.72	8	O
Q92743	Serine protease HTRA1 OS=Homo sapiens GN=HTRA1 PE=1 SV=1	0.009	3.397	2.5	1	1	51.3																			0.105	0	2.27	1
A6NCN2	Putative keratin-87 protein OS=Homo sapiens GN=KRT87P PE=5 SV=4	0	53.807	33.7255	49	1	29.1	5.6	6.7	186.9	5.7	8	5.8	5.4	6.5	186.5	5.5	8	5.6	1	1	1	1	1	1	4.623	0	114.99	12	O
P07737	Profilin-1 OS=Homo sapiens GN=PFN1 PE=1 SV=2	0	73.495	60	52	8	15	2233.3	1966.9	4732.2	1876.2	3522.6	2049.9	2153.8	1914.1	4721.5	1811.6	3522.6	1972	10	10	10	10	10	10	99	0	107.1	8	O
D3DX01	Amine oxidase OS=Homo sapiens GN=ABP1 PE=3 SV=1	0	44.851	11.984	23	8	85.3	1018.9	928.9	787.9	888	1210	963.5	982.6	904	786.1	857.4	1210	926.9	8	8	8	8	8	8	1.246	0	54.51	8	O
B4DMS4	cDNA FLJ59350 OS=Homo sapiens PE=2 SV=1	0.008	3.558	1.10837	2	1	88.4	50.4	60.9	47.8	61.8	56.4	56	48.6	59.3	47.7	59.6	56.4	53.9	1	1	1	1	1	1	0.089	0	6.21	1	O
P03950	Angiogenin OS=Homo sapiens GN=ANG PE=1 SV=1	0	12.851	23.8095	4	3	16.5	434.8	443.8	354.3	596.3	503.3	433.5	419.3	431.9	353.5	575.8	503.3	417	3	3	3	3	3	3	1.31	0	8.21	3	O
B7Z3K9	Fructose-bisphosphate aldolase OS=Homo sapiens PE=2 SV=1	0	21.198	15.2993	12	2	48.4	74.2	72	101.5	64.1	62.1	90.9	71.6	70.1	101.3	61.9	62.1	87.4	2	2	2	2	2	2	0.743	1	26.74	7	O
A0A0S2Z4L3	Protein S isoform 2 (Fragment) OS=Homo sapiens GN=PROS1 PE=2 SV=1	0	128.163	29.2373	103	18	78.8	7648.5	6783.3	5423.8	6991.6	6720.9	7996.3	7376.3	6600.9	5411.5	6751	6720.9	7692.3	17	17	17	17	17	17	4.259	0	249.3	18	O
Q504R6	RAB13 protein (Fragment) OS=Homo sapiens GN=RAB13 PE=2 SV=1	0.005	7.239	4.5082	4	1	27.2	88.7	84.3	220.4	93.4	142.1	97.7	85.5	82	219.9	90.2	142.1	94	1	1	1	1	1	1	0.292	0	7.35	1	O
P00747	Plasminogen OS=Homo sapiens GN=PLG PE=1 SV=2	0	617.442	67.037	1292	53	90.5	111221	121436	102378	105255	97213.2	106354	107264	118172	102147	101634	97213.2	102311	68	68	68	68	68	68	493.171	10	3167.52	62	O
Q06828	Fibromodulin OS=Homo sapiens GN=FMOD PE=1 SV=2	0.008	3.792	4.78723	2	2	43.2	9.5	13.3	13.3	15.5	16.2	13.2	9.2	13	13.3	15	16.2	12.7	1	1	1	1	1	1	0.311	0	0	2	O
Q6NT52	Choriogonadotropin subunit beta variant 2 OS=Homo sapiens GN=CGB2 PE=2 SV=4	0	39.775	45.1282	27	8	21.2	948.3	690.4	1015.2	1667.3	746.2	854.9	914.6	671.8	1012.9	1609.9	746.2	822.4	5	5	5	5	5	5	5.105	0	52.84	8	O
Q5T2D2	Trem-like transcript 2 protein OS=Homo sapiens GN=TREML2 PE=1 SV=2	0	12.147	7.47664	4	2	35.1	88.4	79.1	71.4	91.7	99.5	82.8	85.3	76.9	71.2	88.5	99.5	79.7	1	1	1	1	1	1	0.438	0	6.74	2	O
B4DZM1	cDNA FLJ58310, highly similar to Homo sapiens trinucleotide repeat containing 15 (TNRC15), mRNA OS=Homo sapiens PE=2 SV=1	0.006	4.945	1.72018	10	1	100.5	522.3	503.5	480.9	468.1	459.4	462.1	503.7	489.9	479.8	452	459.4	444.5	1	1	1	1	1	1	0.116	0	11.99	1	O
P33908	Mannosyl-oligosaccharide 1,2-alpha-mannosidase IA OS=Homo sapiens GN=MAN1A1 PE=1 SV=3	0	67.046	19.4487	43	12	72.9	2496.1	2580.5	2648.4	2664.6	2681.5	3003.8	2407.3	2511.1	2642.4	2573	2681.5	2889.6	12	12	12	12	12	12	2.065	1	100.53	13	O
P01833	Polymeric immunoglobulin receptor OS=Homo sapiens GN=PIGR PE=1 SV=4	0	11.629	6.67539	5	5	83.2	135.6	148.2	157	150.1	168.8	166.2	130.8	144.2	156.6	144.9	168.8	159.9	5	5	5	5	5	5	0.259	0	6.09	5	O
P08185	Corticosteroid-binding globulin OS=Homo sapiens GN=SERPINA6 PE=1 SV=1	0	159.961	50.6173	279	15	45.1	19114.2	27247.4	17594.7	16194.6	15094	16641.2	18434	26514.8	17554.9	15637.4	15094	16008.6	15	15	15	15	15	15	32.598	0	793.98	15	O
P00734	Prothrombin OS=Homo sapiens GN=F2 PE=1 SV=2	0	604.867	62.8617	1358	41	70	111517	111129	103265	103506	104534	114444	107549	108141	103031	99944.9	104534	110094	52	52	52	52	52	52	672.863	0	3825.51	41	O
A8K335	cDNA FLJ76254, highly similar to Homo sapiens gamma-glutamyl hydrolase (GGH), mRNA OS=Homo sapiens PE=2 SV=1	0	60.529	34.2767	43	11	36	3086	3121.5	3268.6	2777.5	3526.6	2938.2	2976.2	3037.6	3261.2	2681.9	3526.6	2826.5	12	12	12	12	12	12	6.079	0	67.83	11	O
Q8N7G1	Purine nucleoside phosphorylase OS=Homo sapiens PE=2 SV=1	0	21.295	18.43	8	4	32.5	214	239.4	262.4	239.8	254.8	196.5	206.4	233	261.8	231.5	254.8	189	3	3	3	3	3	3	0.688	0	22.16	4	O
A0A024R0T8	Apolipoprotein C-I, isoform CRA_a OS=Homo sapiens GN=APOC1 PE=4 SV=1	0	20.063	34.9398	25	5	9.3	1669.5	1754.3	3534.6	4147.2	1830	2376.5	1610.1	1707.1	3526.6	4004.5	1830	2286.2	5	5	5	5	5	5	30.623	0	42.2	5	O
P15291	Beta-1,4-galactosyltransferase 1 OS=Homo sapiens GN=B4GALT1 PE=1 SV=5	0	21.093	18.0905	8	5	43.9	144.4	131.5	120.3	128.2	121.2	133.2	139.3	128	120	123.8	121.2	128.1	3	3	3	3	3	3	0.896	0	22.46	5	O
B3KWB5	cDNA FLJ42722 fis, clone BRAMY4000277, highly similar to Alpha-1B-glycoprotein OS=Homo sapiens PE=2 SV=1	0	60.34	33.0435	128	1	37	24.6	24.6	27.2	34.3	30.4	28.8	23.7	23.9	27.1	33.1	30.4	27.7	1	1	1	1	1	1	14.849	0	289.37	11	O
P20023	Complement receptor type 2 OS=Homo sapiens GN=CR2 PE=1 SV=2	0.009	3.553	2.12972	2	2	112.8	108.9	101.3	96.5	138.3	126.9	100.3	105	98.5	96.3	133.5	126.9	96.5	2	2	2	2	2	2	0.081	0	2.14	2	O
A8K430	Fructose-bisphosphate aldolase OS=Homo sapiens PE=2 SV=1	0	30.455	23.0769	15	5	39.4	210.6	241.6	355.6	242.1	196.4	304.6	203.1	235.1	354.8	233.7	196.4	293	5	5	5	5	5	5	2.162	0	30.97	7	O
P19021	Peptidyl-glycine alpha-amidating monooxygenase OS=Homo sapiens GN=PAM PE=1 SV=2	0.005	6.306	1.84995	2	2	108.3	121.6	109.7	93	140	109.5	107	117.3	106.7	92.8	135.2	109.5	102.9	2	2	2	2	2	2	0.089	0	4.67	2	O
A0A087WTY6	Neuroblastoma suppressor of tumorigenicity 1 OS=Homo sapiens GN=NBL1 PE=1 SV=1	0.005	6.954	8.37209	3	2	23.2	86	85.8	78.6	88.9	100	99.1	82.9	83.5	78.4	85.8	100	95.3	2	2	2	2	2	2	1.371	0	5.3	2	O
P04196	Histidine-rich glycoprotein OS=Homo sapiens GN=HRG PE=1 SV=1	0	159.875	39.2381	264	1	59.5	101.9	50.5	48.1	151.6	20.2	191.7	98.3	49.1	48	146.4	20.2	184.4	1	1	1	1	1	1	24.119	0	594.52	19	O
Q06033	Inter-alpha-trypsin inhibitor heavy chain H3 OS=Homo sapiens GN=ITIH3 PE=1 SV=2	0	205.682	33.8202	282	19	99.8	19458.1	14837.5	18207.8	24658.2	15607.6	21402	18765.7	14438.6	18166.6	23809.8	15607.6	20588.4	28	28	28	28	28	28	11.991	7	575.85	26	O
P0C0L4	Complement C4-A OS=Homo sapiens GN=C4A PE=1 SV=2	0	1118.56	58.1422	3297	5	192.7	282783	210879	262576	210542	354446	297472	272720	205209	261982	203298	354446	286163	102	102	102	102	102	102	168.499	97	8325.97	94	O
D3DNN4	Carboxylic ester hydrolase OS=Homo sapiens GN=BCHE PE=3 SV=1	0	106.299	26.1275	71	15	72.8	4844.8	5139.8	4070	5562.4	4958.6	4571.3	4672.4	5001.6	4060.8	5371	4958.6	4397.5	14	14	14	14	14	14	3.739	0	150.92	15	O
A0A0K0K1K4	Proteasome subunit alpha type OS=Homo sapiens GN=HEL-S-276 PE=2 SV=1	0.003	7.849	8.06452	3	2	27.9	54.7	62	80.5	60.5	60.5	50.5	52.8	60.3	80.3	58.5	60.5	48.6	2	2	2	2	2	2	0.334	0	4.92	2	O
A0A0A6YYJ4	Trefoil factor 3 OS=Homo sapiens GN=TFF3 PE=1 SV=1	0	9.837	13.8298	2	2	10.2	152	187.6	165.5	183.1	114.8	123.7	146.6	182.6	165.1	176.8	114.8	119	2	2	2	2	2	2	1.512	0	6.48	2	O
P61970	Nuclear transport factor 2 OS=Homo sapiens GN=NUTF2 PE=1 SV=1	0.006	5.448	18.8976	2	2	14.5	55.7	77.1	84.5	58.7	65.4	62.1	53.7	75	84.3	56.6	65.4	59.7	2	2	2	2	2	2	0.778	0	4.67	2	O
A5PLK9	Metalloendopeptidase OS=Homo sapiens GN=BMP1 PE=2 SV=1	0	22.253	8.51927	10	8	111.2	319.4	299.6	309.6	306.9	256.7	277.6	308	291.5	308.9	296.3	256.7	267	7	7	7	7	7	7	0.366	0	19.47	8	O
P00918	Carbonic anhydrase 2 OS=Homo sapiens GN=CA2 PE=1 SV=2	0	67.796	42.3077	52	9	29.2	2649.7	5421.6	4288.2	4676.9	3767.6	2776.6	2555.4	5275.8	4278.5	4516	3767.6	2671	9	9	9	9	9	9	6.627	0	114.61	9	O
A0A140VJC8	Testicular tissue protein Li 2 OS=Homo sapiens PE=2 SV=1	0.005	7.399	2.5974	3	3	86.9	133.3	131.4	156.3	193	200.7	164.3	128.6	127.8	155.9	186.4	200.7	158.1	2	2	2	2	2	2	0.174	0	8.26	3	O
Q9NS71	Gastrokine-1 OS=Homo sapiens GN=GKN1 PE=2 SV=3	0.006	5.925	9.04523	4	2	22	180	176.7	153.6	174	155.5	166.1	173.6	172	153.3	168	155.5	159.8	3	3	3	3	3	3	1.371	0	5.02	2	O
P02745	Complement C1q subcomponent subunit A OS=Homo sapiens GN=C1QA PE=1 SV=2	0	61.205	29.3878	72	6	26	7194.7	6390.3	6877.5	6734	7168.5	6857.7	6938.7	6218.5	6861.9	6502.3	7168.5	6597	5	5	5	5	5	5	4.412	0	203.07	6	O
A0A024R2E5	Contactin 4, isoform CRA_c OS=Homo sapiens GN=CNTN4 PE=4 SV=1	0.006	5.306	1.94932	4	2	113.4	61.9	52.2	50.6	56.6	41.7	46.2	59.7	50.8	50.5	54.7	41.7	44.4	2	2	2	2	2	2	0.134	0	1.71	2	O
Q5U000	Cathepsin Z OS=Homo sapiens PE=2 SV=1	0	15.919	19.1419	5	5	33.8	342.2	355.6	561.8	430.9	412.2	401.9	330	346	560.5	416	412.2	386.6	5	5	5	5	5	5	1.054	0	7.03	5	O
O43184	Disintegrin and metalloproteinase domain-containing protein 12 OS=Homo sapiens GN=ADAM12 PE=1 SV=3	0	150.247	28.6029	90	1	99.5	48.5	84.4	29.1	26.2	66.3	48.5	46.8	82.2	29	25.3	66.3	46.7	1	1	1	1	1	1	4.065	0	205.15	19	O
P05556	Integrin beta-1 OS=Homo sapiens GN=ITGB1 PE=1 SV=2	0	22.501	7.26817	8	5	88.4	281.4	281.9	285.4	313.6	290.6	287.1	271.4	274.3	284.8	302.8	290.6	276.2	5	5	5	5	5	5	0.413	0	18.99	5	O
A6XNE2	Complement factor D preproprotein OS=Homo sapiens PE=2 SV=1	0	60.971	40.7692	32	9	27.8	615.8	594.1	595.5	579.8	592.3	585.5	593.9	578.1	594.2	559.9	592.3	563.2	7	7	7	7	7	7	6.197	0	83.37	9	O
A0A140GPP7	Prolyl endopeptidase FAP OS=Homo sapiens PE=4 SV=1	0.003	8.347	3.55263	12	2	87.7																			0.207	0	24.23	3
P08779	SWISS-PROT:P08779 Tax_Id=9606 Gene_Symbol=KRT16 Keratin, type I cytoskeletal 16	0	55.247	26.8499	38	5	51.2	833	4268	849.7	701.8	887.2	860.9	803.4	4153.2	847.8	677.6	887.2	828.2	8	8	8	8	8	8	1.683	4	79.4	12	O
Q92752	Tenascin-R OS=Homo sapiens GN=TNR PE=1 SV=3	0	14.827	1.32548	14	1	149.5	401.8	392.2	425.8	394.6	419.3	433.4	387.5	381.7	424.8	381	419.3	416.9	2	2	2	2	2	2	0.07	0	32.05	1	O
A6XND5	Ribonuclease T2 OS=Homo sapiens PE=2 SV=1	0	12.522	8.46906	4	2	35.6	142	109.1	126.5	128.2	143.8	132.3	136.9	106.2	126.2	123.8	143.8	127.3	2	2	2	2	2	2	0.35	0	6.57	2	O
V9HW12	Epididymis secretory sperm binding protein Li 2a OS=Homo sapiens GN=HEL-S-2a PE=2 SV=1	0	92.396	42.4242	110	12	21.9	7264.9	15648.6	12705.1	13256.7	10487.4	8445.7	7006.4	15227.9	12676.4	12800.6	10487.4	8124.6	13	13	13	13	13	13	45.416	1	286.03	13	O
A0A0K0K1L8	Epididymis secretory sperm binding protein Li 129m OS=Homo sapiens GN=HEL-S-129m PE=2 SV=1	0.005	6.305	12.8514	3	3	28.7	92.2	144.2	177.3	133.7	136.8	97.5	88.9	140.4	176.9	129.1	136.8	93.8	3	3	3	3	3	3	0.438	0	4.26	3	O
H0YCG3	Uncharacterized protein (Fragment) OS=Homo sapiens PE=4 SV=1	0	14.603	15.859	18	1	24.8																			1.61	0	33.39	3
Q9QWL7	SWISS-PROT:Q9QWL7 Tax_Id=10090 Gene_Symbol=Krt17 Keratin, type I cytoskeletal 17	0	24.075	14.5497	18	2	48.1	13.3	199.3	13.2	15.7	17	20.4	12.8	194	13.2	15.2	17	19.6	2	2	2	2	2	2	0.607	0	39.44	7	O
A0A087WVW2	Ig gamma-3 chain C region OS=Homo sapiens GN=IGHG3 PE=1 SV=1	0.006	5.537	5.56622	4	3	57.1	134.8	129.1	158.7	113.2	145.6	126.4	130	125.6	158.3	109.3	145.6	121.6	3	3	3	3	3	3	0.334	0	7.98	3	O
Q86SJ6	Desmoglein-4 OS=Homo sapiens GN=DSG4 PE=1 SV=1	0.006	4.076	1.05769	1	1	113.8																			0.061	0	2.8	1
P10909	Clusterin OS=Homo sapiens GN=CLU PE=1 SV=1	0	238.994	45.8797	559	26	52.5	47938.8	46121.9	44440.2	49055.6	48948.2	41456.4	46232.9	44881.9	44339.7	47367.8	48948.2	39880.4	28	28	28	28	28	28	134.031	0	1461.54	26	O
A8K088	cDNA FLJ78614, highly similar to Homo sapiens eukaryotic translation initiation factor 4A, isoform 1 (EIF4A1), mRNA OS=Homo sapiens PE=2 SV=1	0.006	5.685	3.69458	3	1	46.1	23.3	18.8	29.9	22.4	22.1	18.4	22.5	18.3	29.8	21.6	22.1	17.7	1	1	1	1	1	1	0.212	0	7.46	1	O
Q6UY14	ADAMTS-like protein 4 OS=Homo sapiens GN=ADAMTSL4 PE=1 SV=2	0	9.013	3.72439	4	3	116.5	33.1	38.4	33.4	41.3	41.3	33.2	31.9	37.3	33.3	39.9	41.3	31.9	2	2	2	2	2	2	0.122	0	5.44	3	O
D3DQH8	Secreted protein, acidic, cysteine-rich (Osteonectin), isoform CRA_a OS=Homo sapiens GN=SPARC PE=4 SV=1	0	21.302	16.5079	19	4	36	353.1	345.1	384.1	403.8	354.1	381.5	340.5	335.9	383.2	390	354.1	367	4	4	4	4	4	4	1.581	0	40.1	4	O
A0A087WUL0	Triokinase/FMN cyclase OS=Homo sapiens GN=TKFC PE=1 SV=1	0.006	4.143	2.77778	2	2	59																			0.15	0	0	2
F8WCF6	Actin-related protein 2/3 complex subunit 4 OS=Homo sapiens GN=ARPC4-TTLL3 PE=3 SV=1	0	14.014	20.9945	12	4	21	242.7	283.8	562.5	232.4	403.3	247.1	234.1	276.2	561.2	224.4	403.3	237.7	4	4	4	4	4	4	1.276	0	17.31	4	O
Q32Q12	Nucleoside diphosphate kinase OS=Homo sapiens GN=NME1-NME2 PE=1 SV=1	0	17.628	38.3562	9	6	32.6	549.5	734.5	1007.2	772.3	858.1	553.3	529.9	714.8	1004.9	745.7	858.1	532.3	6	6	6	6	6	6	0.931	0	15.28	6	O
Q86VB7	Scavenger receptor cysteine-rich type 1 protein M130 OS=Homo sapiens GN=CD163 PE=1 SV=2	0	48.493	12.5433	34	13	125.4	1401.9	1113.1	1440.2	1330.2	1511.9	1197	1352	1083.2	1436.9	1284.4	1511.9	1151.5	13	13	13	13	13	13	0.762	0	50.9	13	O
Q13707	ACTA2 protein (Fragment) OS=Homo sapiens GN=ACTA2 PE=3 SV=1	0	77.302	35.7576	179	3	36.8	847.8	638.3	1110.2	534.4	1092.7	686	817.6	621.1	1107.7	516	1092.7	659.9	4	4	4	4	4	4	9	0	345.36	9	O
P02786	Transferrin receptor protein 1 OS=Homo sapiens GN=TFRC PE=1 SV=2	0	130.592	35.6579	80	24	84.8	2657.9	3439.5	2133.8	3939	3743.6	3512.5	2563.3	3347	2129	3803.5	3743.6	3379	24	24	24	24	24	24	3.856	0	168.26	24	O
B7Z1Z5	cDNA FLJ57265, highly similar to Neurotrimin OS=Homo sapiens PE=2 SV=1	0.006	5.448	5.35211	3	2	39.2	64	62.9	59.2	74.8	70.1	63.6	61.7	61.2	59.1	72.2	70.1	61.2	2	2	2	2	2	2	0.369	0	2.1	2	O
B7Z9B1	cDNA FLJ52398, highly similar to Cadherin-13 OS=Homo sapiens PE=2 SV=1	0	46.032	13.9474	27	10	83.4	775.6	632.8	563.1	727.9	625.9	614.4	748	615.8	561.8	702.8	625.9	591	9	9	9	9	9	9	1.637	0	28.92	10	O
O75636	Ficolin-3 OS=Homo sapiens GN=FCN3 PE=1 SV=2	0	83.783	40.4682	109	10	32.9	7001.3	7560.6	8025.2	6299.6	8197	5535.6	6752.2	7357.4	8007	6082.9	8197	5325.2	11	11	11	11	11	11	9	0	278.11	10	O
P39059	Collagen alpha-1(XV) chain OS=Homo sapiens GN=COL15A1 PE=1 SV=2	0.006	5.37	1.72911	3	2	141.6	44	52.1	50.7	58.2	51.8	53.7	42.4	50.7	50.6	56.2	51.8	51.7	1	1	1	1	1	1	0.089	0	3.15	2	O
Q14126	Desmoglein-2 OS=Homo sapiens GN=DSG2 PE=1 SV=2	0	30.117	7.78175	14	8	122.2	804.3	862.1	684.7	850.6	788.9	844.4	775.7	838.9	683.2	821.3	788.9	812.3	7	7	7	7	7	7	0.374	0	31.61	8	O
Q01469	Fatty acid-binding protein, epidermal OS=Homo sapiens GN=FABP5 PE=1 SV=3	0.005	6.339	17.037	2	2	15.2	52.4	87.2	91.3	53.5	69.4	47.5	50.5	84.9	91.1	51.7	69.4	45.7	2	2	2	2	2	2	0.585	0	3.85	2	O
A0A140VK27	Leukotriene A(4) hydrolase OS=Homo sapiens PE=2 SV=1	0	23.636	14.73	12	8	69.2	300.9	349.3	525	414.4	469.9	378.6	290.2	339.9	523.8	400.2	469.9	364.2	6	6	6	6	6	6	0.778	0	14.69	8	O
Q53HT9	Complement component 1, r subcomponent variant (Fragment) OS=Homo sapiens PE=2 SV=1	0	283.294	51.9149	362	2	80.2	22036.3	23456.6	23439.9	25313.1	27205.2	30392.4	21252.1	22826	23386.9	24442.2	27205.2	29237	30	30	30	30	30	30	25.827	29	871.76	29	O
O15031	Plexin-B2 OS=Homo sapiens GN=PLXNB2 PE=1 SV=3	0	13.952	4.18934	5	5	205	154.6	148.3	141.8	182.7	163	142.6	149.1	144.3	141.5	176.4	163	137.2	3	3	3	3	3	3	0.114	0	5.25	5	O
C9J2H1	Inter-alpha-trypsin inhibitor heavy chain H5 OS=Homo sapiens GN=ITIH5 PE=1 SV=2	0	10.857	4.88323	4	4	104.5	231.4	219.3	188.3	265.4	194.6	220.5	223.2	213.4	187.9	256.3	194.6	212.1	2	2	2	2	2	2	0.182	0	7.6	4	O
O15394	Neural cell adhesion molecule 2 OS=Homo sapiens GN=NCAM2 PE=1 SV=2	0	22.695	10.8722	9	9	93	330.4	364.1	328.8	397.6	379.6	354.2	318.6	354.3	328.1	383.9	379.6	340.7	8	8	8	8	8	8	0.438	0	14.9	9	O
A8K2W3	cDNA FLJ78516 OS=Homo sapiens PE=2 SV=1	0.008	3.684	2.58824	1	1	47.1	33.5	21.1	18.4	6.8	42.7	29.1	32.3	20.5	18.4	6.6	42.7	28	1	1	1	1	1	1	0.105	0	2.91	1	O
Q03591	Complement factor H-related protein 1 OS=Homo sapiens GN=CFHR1 PE=1 SV=2	0	115.598	43.9394	263	3	37.6	9507.1	7464.3	7335.4	7312	7998.9	7273	9168.8	7263.6	7318.8	7060.5	7998.9	6996.5	7	7	7	7	7	7	34.938	4	656.14	14	O
C0JYY2	Apolipoprotein B (Including Ag(X) antigen) OS=Homo sapiens GN=APOB PE=4 SV=1	0	2945.49	61.9329	5732	178	515.2	392967	435370	369726	510483	402566	415755	378983	423665	368890	492920	402566	399950	326	326	326	326	326	326	123.93	125	13707.8	286	O
A7L3A3	Angiotensinogen (Fragment) OS=Homo sapiens GN=AGT PE=3 SV=1	0	67.374	56.8182	260	1	9.4	121.4	111.6	108	96.8	115.7	121.7	117.1	108.6	107.8	93.5	115.7	117.1	1	1	1	1	1	1	36.276	0	619.72	5	O
P52209	6-phosphogluconate dehydrogenase, decarboxylating OS=Homo sapiens GN=PGD PE=1 SV=3	0	60.191	28.9855	31	13	53.1	904	1544.2	2977.6	1632.7	2642.7	1101.8	871.8	1502.7	2970.9	1576.5	2642.7	1059.9	13	13	13	13	13	13	2.687	0	64.74	13	O
Q9BWP8	Collectin-11 OS=Homo sapiens GN=COLEC11 PE=1 SV=1	0	33.583	29.1513	16	6	28.6	390.8	392.8	359.3	472.3	396.9	426.3	376.9	382.2	358.5	456	396.9	410.1	7	7	7	7	7	7	2.652	0	32.25	6	O
P00488	Coagulation factor XIII A chain OS=Homo sapiens GN=F13A1 PE=1 SV=4	0	170.445	40.847	136	25	83.2	8058.1	5416.3	5166.6	4763.2	5212.5	6997.1	7771.4	5270.7	5154.9	4599.3	5212.5	6731.1	26	26	26	26	26	26	10.189	0	270.46	25	O
P43652	Afamin OS=Homo sapiens GN=AFM PE=1 SV=1	0	349.221	61.9366	718	43	69	63537.1	69352.6	55139.1	59058.1	56604.4	53001.3	61276.1	67488	55014.4	57026.2	56604.4	50986.4	46	46	46	46	46	46	99	0	1700.48	43	O
P13647	Keratin, type II cytoskeletal 5 OS=Homo sapiens GN=KRT5 PE=1 SV=3	0	58.108	20	37	3	62.3	301.8	786.6	386.8	239	376.8	316.4	291.1	765.5	385.9	230.8	376.8	304.4	5	5	5	5	5	5	2.06	2	66.4	13	O
D6RF20	Vitamin D-binding protein (Fragment) OS=Homo sapiens GN=GC PE=1 SV=1	0	162.172	81.3793	543	1	16.1																			2153.43	0	1564.03	14
P10586	Receptor-type tyrosine-protein phosphatase F OS=Homo sapiens GN=PTPRF PE=1 SV=2	0	12.914	2.41217	6	4	212.7	99.4	99.3	89.6	107.2	108.2	97.3	95.9	96.6	89.4	103.5	108.2	93.6	2	2	2	2	2	2	0.087	0	14.96	4	O
A0A0S2Z3Y1	Lectin galactoside-binding soluble 3 binding protein isoform 1 (Fragment) OS=Homo sapiens GN=LGALS3BP PE=2 SV=1	0	49.191	17.9487	36	10	65.3	1133.1	1151.6	1252.6	1586.7	1778.5	1488.5	1092.8	1120.6	1249.8	1532.1	1778.5	1431.9	10	10	10	10	10	10	1.656	0	59.78	10	O
Q14213	Interleukin-27 subunit beta OS=Homo sapiens GN=EBI3 PE=1 SV=2	0	8.765	9.60699	3	2	25.4	275	286.1	220	526.1	325.8	286.3	265.2	278.4	219.5	508	325.8	275.4	2	2	2	2	2	2	1.371	0	5.32	2	O
Q16610	Extracellular matrix protein 1 OS=Homo sapiens GN=ECM1 PE=1 SV=2	0	185.399	50.1852	173	26	60.6	8963.4	8998.7	8503.9	8195.6	8951.8	8593.2	8644.4	8756.8	8484.7	7913.7	8951.8	8266.5	28	28	28	28	28	28	16.191	0	400.78	26	O
A0A0C4DG17	40S ribosomal protein SA OS=Homo sapiens GN=RPSA PE=1 SV=1	0.003	8.495	12.6667	3	3	33.3	36.7	38.3	132.7	39.4	47.6	38	35.4	37.2	132.4	38.1	47.6	36.6	2	2	2	2	2	2	0.54	0	4.46	3	O
A0A0C4DG49	Poliovirus receptor OS=Homo sapiens GN=PVR PE=1 SV=1	0	23.371	11.7506	22	5	45.3	1278.1	1157.4	1218.9	1429.9	1139.4	1155.2	1232.6	1126.3	1216.1	1380.7	1139.4	1111.3	5	5	5	5	5	5	2.831	0	37.18	5	O
P60174	Triosephosphate isomerase OS=Homo sapiens GN=TPI1 PE=1 SV=3	0	73.354	54.5455	37	12	30.8	1066.8	1323.8	2206.4	1354.2	1723	1105.3	1028.8	1288.2	2201.4	1307.6	1723	1063.3	12	12	12	12	12	12	5.158	0	79.82	12	O
P12821	Angiotensin-converting enzyme OS=Homo sapiens GN=ACE PE=1 SV=1	0	10.226	3.36907	5	4	149.6	78.1	65.8	68.2	84.4	80.1	84.8	75.3	64	68	81.5	80.1	81.6	3	3	3	3	3	3	0.187	0	1.94	4	O
Q04721	Neurogenic locus notch homolog protein 2 OS=Homo sapiens GN=NOTCH2 PE=1 SV=3	0	11.348	1.57831	4	3	265.2	45.9	47.7	41	48.1	43.1	38.9	44.3	46.4	40.9	46.5	43.1	37.4	2	2	2	2	2	2	0.074	0	7.04	3	O
Q9Y279	V-set and immunoglobulin domain-containing protein 4 OS=Homo sapiens GN=VSIG4 PE=1 SV=1	0.005	7.401	10.5263	3	3	44	77.9	88.1	84.6	100.7	109.2	84.5	75.1	85.7	84.4	97.2	109.2	81.3	2	2	2	2	2	2	0.389	0	1.93	3	O
Q00889	Pregnancy-specific beta-1-glycoprotein 6 OS=Homo sapiens GN=PSG6 PE=2 SV=1	0	70.98	23.908	72	4	48.8	438.2	472.2	331	390.6	386.3	394.7	422.6	459.5	330.3	377.1	386.3	379.7	5	5	5	5	5	5	4.754	0	148.57	11	O
P68366	Tubulin alpha-4A chain OS=Homo sapiens GN=TUBA4A PE=1 SV=1	0	20.478	18.3036	11	1	49.9																			0.957	0	17.17	6
A0A024R5F9	UDP-GlcNAc:betaGal beta-1,3-N-acetylglucosaminyltransferase 6, isoform CRA_a OS=Homo sapiens GN=B3GNT6 PE=4 SV=1	0.006	4.283	3.85542	2	1	47.1	29.3	31	21.9	24.7	37.6	30.9	28.3	30.2	21.9	23.9	37.6	29.7	1	1	1	1	1	1	0.259	0	0	1	O
Q7Z3B1	Neuronal growth regulator 1 OS=Homo sapiens GN=NEGR1 PE=1 SV=3	0.003	7.802	8.75706	3	3	38.7	152.8	144	124.4	163.4	150.9	150.5	147.4	140.1	124.1	157.8	150.9	144.8	3	3	3	3	3	3	0.54	0	4.78	3	O
P02775	Platelet basic protein OS=Homo sapiens GN=PPBP PE=1 SV=3	0	72.724	53.125	84	10	13.9	6110.6	5064.9	6706.9	8921.6	7336.6	6595.1	5893.2	4928.8	6691.7	8614.7	7336.6	6344.4	10	10	10	10	10	10	192.07	0	217.68	10	O
Q13332	Receptor-type tyrosine-protein phosphatase S OS=Homo sapiens GN=PTPRS PE=1 SV=3	0.006	5.527	2.10472	2	2	216.9	12.3	12.2	13.4	12.1	16.3	15.6	11.9	11.9	13.4	11.7	16.3	15	1	1	1	1	1	1	0.046	0	2.57	2	O
A0A0K0K1K7	6-phosphogluconolactonase, isoform CRA_b OS=Homo sapiens GN=HEL-S-304 PE=2 SV=1	0.003	8.402	14.7287	3	3	27.5	53.2	59.7	84.5	53.9	73.7	48.6	51.3	58.1	84.3	52.1	73.7	46.8	2	2	2	2	2	2	0.585	0	4.56	3	O
Q53G35	Phosphoglycerate mutase 1 (Brain) variant (Fragment) OS=Homo sapiens PE=2 SV=1	0	20.098	17.7165	10	4	28.8	237.9	379.6	480.5	322.7	448.5	301	229.4	369.4	479.4	311.6	448.5	289.6	5	5	5	5	5	5	1.154	0	19.67	4	O
B2RDI5	cDNA, FLJ96627, highly similar to Homo sapiens calpain 1, (mu/I) large subunit (CAPN1), mRNA OS=Homo sapiens PE=2 SV=1	0	17.172	8.96359	7	6	81.8	313.6	298.2	340.3	324.6	412.3	335.9	302.4	290.2	339.5	313.4	412.3	323.1	5	5	5	5	5	5	0.389	0	13.45	6	O
Q8IXL6	Extracellular serine/threonine protein kinase FAM20C OS=Homo sapiens GN=FAM20C PE=1 SV=2	0	20.216	12.6712	9	5	66.2	81.3	89.7	94	91	87.9	85.2	78.4	87.3	93.8	87.8	87.9	82	3	3	3	3	3	3	0.468	0	17.26	5	O
A0A087X0H5	Growth hormone receptor OS=Homo sapiens GN=GHR PE=1 SV=1	0.006	4.494	4.34109	2	2	72.2																			0.202	0	2.26	2
P12109	Collagen alpha-1(VI) chain OS=Homo sapiens GN=COL6A1 PE=1 SV=3	0	23.926	10.1167	11	9	108.5	418.5	396.9	378.1	460.3	393.4	449.7	403.6	386.3	377.2	444.5	393.4	432.6	7	7	7	7	7	7	0.405	0	18.22	9	O
P27348	14-3-3 protein theta OS=Homo sapiens GN=YWHAQ PE=1 SV=1	0	26.715	20.4082	15	1	27.7	21.5	17	20.7	17.5	20.7	17.6	20.7	16.6	20.7	16.9	20.7	16.9	1	1	1	1	1	1	2.594	0	27.04	6	O
B2R5M8	Isocitrate dehydrogenase [NADP] OS=Homo sapiens PE=2 SV=1	0.008	3.6	3.1401	1	1	46.6																			0.08	0	2.55	1
O43866	CD5 antigen-like OS=Homo sapiens GN=CD5L PE=1 SV=1	0	53.53	35.4467	31	8	38.1	1484.5	764.6	1090.5	1452.2	1408.3	1093.8	1431.7	744	1088	1402.2	1408.3	1052.2	8	8	8	8	8	8	2.675	0	67.26	8	O
A6XGL1	Transthyretin OS=Homo sapiens PE=2 SV=1	0	61.212	39.1304	91	5	20.2	1733.2	2704.8	2533.1	7809.7	8580.5	1435.9	1671.5	2632.1	2527.4	7541	8580.5	1381.3	3	3	3	3	3	3	5.579	0	245.02	5	O
A0A024R1A4	Ubiquitin-conjugating enzyme E2L 3, isoform CRA_a OS=Homo sapiens GN=UBE2L3 PE=3 SV=1	0.006	5.995	11.6883	2	2	17.9	77.1	91.9	133.7	98	108.6	82.5	74.4	89.4	133.4	94.6	108.6	79.4	2	2	2	2	2	2	0.778	0	5.42	2	O
Q86WI1	Fibrocystin-L OS=Homo sapiens GN=PKHD1L1 PE=2 SV=2	0.006	4.918	0.542069	2	2	465.4	25.4	23.6	14.4	30.4	15.4	23.2	24.5	22.9	14.4	29.4	15.4	22.3	1	1	1	1	1	1	0.025	0	3.73	2	O
A0A087X0M8	Neural cell adhesion molecule L1-like protein OS=Homo sapiens GN=CHL1 PE=1 SV=1	0	71.838	14.0905	38	1	130.7	1916.8	2423.4	1872.9	2034	1866.2	2096.2	1848.6	2358.3	1868.7	1964	1866.2	2016.5	14	14	14	14	14	14	1.336	13	72.29	14	O
V9HWI3	Cathepsin D (Lysosomal aspartyl peptidase), isoform CRA_a OS=Homo sapiens GN=HEL-S-130P PE=2 SV=1	0	44.636	35.6796	23	11	44.5	742.3	686.4	1049.9	630.4	736.2	697.3	715.9	667.9	1047.5	608.7	736.2	670.8	9	9	9	9	9	9	3.062	0	43.48	11	O
P04040	Catalase OS=Homo sapiens GN=CAT PE=1 SV=3	0	126.322	46.4896	79	23	59.7	2306.7	3688.4	3879	3562.5	3565.8	2650.1	2224.6	3589.3	3870.2	3439.9	3565.8	2549.4	21	21	21	21	21	21	9	0	176.33	23	O
P37802	Transgelin-2 OS=Homo sapiens GN=TAGLN2 PE=1 SV=3	0	32.569	49.7487	19	9	22.4	1371.9	616.7	950	383.4	954.5	931.8	1323.1	600.1	947.9	370.3	954.5	896.4	8	8	8	8	8	8	6.197	0	29.82	9	O
D3DRP5	Chromosome 9 open reading frame 19, isoform CRA_a (Fragment) OS=Homo sapiens GN=C9orf19 PE=4 SV=1	0.006	4.997	7.12251	3	2	37.8	47.8	51.2	45.6	61.4	61.6	54.6	46.1	49.8	45.5	59.3	61.6	52.5	2	2	2	2	2	2	0.194	0	4.62	2	O
P17900	Ganglioside GM2 activator OS=Homo sapiens GN=GM2A PE=1 SV=4	0.006	5.053	7.77202	2	2	20.8	70.6	82.1	70.7	77	80.5	81.9	68.1	79.9	70.5	74.3	80.5	78.8	2	2	2	2	2	2	0.468	0	4.5	2	O
Q9ULI3	Protein HEG homolog 1 OS=Homo sapiens GN=HEG1 PE=1 SV=3	0.006	5.57	2.96886	3	3	147.4	58.7	48.9	43.1	50.7	47.2	56.2	56.6	47.6	43	48.9	47.2	54.1	2	2	2	2	2	2	0.107	0	1.73	3	O
B0YIW2	Apolipoprotein C-III OS=Homo sapiens GN=APOC3 PE=1 SV=1	0	34.134	33.3333	40	4	12.8	2804.9	3230.3	5357.2	6965.7	2982.7	3730.4	2705.1	3143.4	5345.1	6726	2982.7	3588.6	4	4	4	4	4	4	4.623	0	97.08	4	O
O15144	Actin-related protein 2/3 complex subunit 2 OS=Homo sapiens GN=ARPC2 PE=1 SV=1	0	18.671	21.6667	15	5	34.3	215.5	237.1	421.3	222.2	339.5	233.4	207.8	230.7	420.3	214.6	339.5	224.5	5	5	5	5	5	5	1.015	0	15.7	5	O
Q08830	Fibrinogen-like protein 1 OS=Homo sapiens GN=FGL1 PE=1 SV=3	0	9.337	14.4231	5	4	36.4	64.2	46.8	69	46.2	65.3	62.1	61.9	45.5	68.8	44.6	65.3	59.7	2	2	2	2	2	2	0.668	0	4.45	4	O
Q6NT21	TREMBL:Q6NT21 Keratin, hair, basic, 3 - Homo sapiens (Human).	0	75.942	28.1947	84	2	54.2	1319.6	1723	45601.2	1570.6	1614.9	1434.4	1272.6	1676.6	45498.1	1516.6	1614.9	1379.9	19	19	19	19	19	19	5.404	18	169.64	20	O
V9HW88	Calreticulin, isoform CRA_b OS=Homo sapiens GN=HEL-S-99n PE=2 SV=1	0	13.914	9.11271	8	4	48.1	429.2	359.7	323.1	316.4	384.2	381.4	413.9	350	322.4	305.6	384.2	366.9	4	4	4	4	4	4	0.557	0	11.17	4	O
Q15555	Microtubule-associated protein RP/EB family member 2 OS=Homo sapiens GN=MAPRE2 PE=1 SV=1	0	10.121	6.42202	5	2	37	96	56.9	62.2	29.3	76.6	68.3	92.6	55.3	62.1	28.3	76.6	65.7	2	2	2	2	2	2	0.624	0	7.72	2	O
I3L504	Eukaryotic translation initiation factor 5A-1 OS=Homo sapiens GN=EIF5A PE=1 SV=1	0.006	4.582	6.45161	3	1	20.5	49.5	58.3	75.2	65	54.4	45.5	47.7	56.8	75	62.8	54.4	43.8	1	1	1	1	1	1	0.292	0	6.22	1	O
A8K8Z4	cDNA FLJ78071, highly similar to Human MHC class III complement component C6 mRNA OS=Homo sapiens PE=2 SV=1	0	324.082	46.788	526	1	104.6	203.8	160.3	211.4	246.8	199.2	236.9	196.5	155.9	210.9	238.3	199.2	227.9	1	1	1	1	1	1	21.154	0	1299.09	42	O
H0YAC1	Plasma kallikrein (Fragment) OS=Homo sapiens GN=KLKB1 PE=1 SV=1	0	258.622	50.7289	317	35	76.8	32014.3	25855.1	21438.2	20635.5	24541.9	27908.1	30875.1	25160	21389.7	19925.6	24541.9	26847.2	37	37	37	37	37	37	17.421	0	711.63	35	O
Q99497	Protein deglycase DJ-1 OS=Homo sapiens GN=PARK7 PE=1 SV=2	0	17.576	39.1534	9	6	19.9	448.3	519.3	687.7	523.6	578.9	475.2	432.3	505.3	686.1	505.6	578.9	457.1	5	5	5	5	5	5	2.455	0	14.88	6	O
J3KQE5	GTP-binding nuclear protein Ran (Fragment) OS=Homo sapiens GN=RAN PE=1 SV=1	0.006	5.901	13.6752	3	3	26.8	39.2	43.5	59.8	45.8	55.4	41.5	37.8	42.3	59.7	44.3	55.4	39.9	3	3	3	3	3	3	0.874	0	0	3	O
B4DUP2	cDNA FLJ56155, highly similar to UTP--glucose-1-phosphate uridylyltransferase 2 (EC 2.7.7.9) OS=Homo sapiens PE=2 SV=1	0	21.182	9.47776	12	5	57.8	235.1	279	461.3	272.8	340.7	281	226.7	271.5	460.3	263.4	340.7	270.3	4	4	4	4	4	4	0.778	0	20.39	5	O
V9HWE0	Annexin OS=Homo sapiens GN=HEL-S-7 PE=2 SV=1	0	16.809	17.5	9	5	35.9	197.6	236.8	506.6	244	367.7	215.1	190.6	230.5	505.5	235.6	367.7	206.9	6	6	6	6	6	6	0.701	1	13.09	6	O
P35555	Fibrillin-1 OS=Homo sapiens GN=FBN1 PE=1 SV=3	0.006	6.024	0.940439	3	3	312	106.4	79	100.1	113.4	107.6	114.7	102.6	76.9	99.9	109.5	107.6	110.3	3	3	3	3	3	3	0.042	0	1.63	3	O
Q9UQ72	Pregnancy-specific beta-1-glycoprotein 11 OS=Homo sapiens GN=PSG11 PE=2 SV=3	0	42.138	20.2985	59	2	37.1	345.7	420.6	276.8	332	611.4	310.2	333.4	409.3	276.2	320.6	611.4	298.4	2	2	2	2	2	2	3.084	0	129.44	6	O
H7C5N5	Ceruloplasmin (Fragment) OS=Homo sapiens GN=CP PE=1 SV=1	0	113.33	35.5556	302	1	26.1																			157.489	0	812.13	8
V9HW48	SH3 domain-binding glutamic acid-rich-like protein OS=Homo sapiens GN=HEL-S-115 PE=2 SV=1	0	12.146	27.193	5	4	12.8	124.9	122.3	213.7	122.5	183.1	118.7	120.5	119	213.2	118.3	183.1	114.2	4	4	4	4	4	4	3.217	0	9.47	4	O
Q15166	Serum paraoxonase/lactonase 3 OS=Homo sapiens GN=PON3 PE=1 SV=3	0	30.456	22.8814	38	5	39.6	190.5	182.1	185.2	195.4	203.1	217.2	183.7	177.2	184.8	188.7	203.1	208.9	3	3	3	3	3	3	1.721	0	74.78	7	O
ENSEMBL:ENSBTAP00000007350	(Bos taurus) similar to Complement C4-A precursor	0	99.597	7.69231	343	3	192.9	105.6	105.8	125.7	90.4	145.5	118	101.8	102.9	125.4	87.3	145.5	113.5	2	2	2	2	2	2	0.738	0	774.04	15	O
O15143	Actin-related protein 2/3 complex subunit 1B OS=Homo sapiens GN=ARPC1B PE=1 SV=3	0.008	3.944	4.03226	3	2	40.9	235.8	272.1	538.6	239.6	409.4	251.5	227.4	264.8	537.4	231.4	409.4	241.9	2	2	2	2	2	2	0.274	0	6.12	2	O
Q32Q10	RSU1 protein (Fragment) OS=Homo sapiens GN=RSU1 PE=2 SV=1	0	15.487	18.9286	6	4	31.3	192.3	102.8	139.6	69	155.1	121.4	185.5	100.1	139.3	66.6	155.1	116.8	3	3	3	3	3	3	0.968	0	7.52	4	O
P15907	Beta-galactoside alpha-2,6-sialyltransferase 1 OS=Homo sapiens GN=ST6GAL1 PE=1 SV=1	0.006	4.269	5.41872	2	2	46.6	29.1	31.4	34.4	35.2	34.7	36.1	28.1	30.5	34.3	34	34.7	34.7	2	2	2	2	2	2	0.222	0	2.21	2	O
A0A140VK56	Transaldolase OS=Homo sapiens PE=2 SV=1	0	60.242	37.3887	32	12	37.5	696.9	1197	2153.5	1155.5	1758.9	852.8	672.1	1164.8	2148.6	1115.7	1758.9	820.4	12	12	12	12	12	12	3.642	0	54.9	12	O
B9EJA8	Mannose receptor, C type 1-like 1 OS=Homo sapiens GN=MRC1L1 PE=2 SV=1	0	47.184	10.4396	22	14	165.9	725.8	700.5	657.1	671.7	699.9	733.9	700	681.7	655.6	648.6	699.9	706	11	11	11	11	11	11	0.603	0	40.12	14	O
B2RAL6	cDNA, FLJ94991, highly similar to Homo sapiens integrin, alpha L (antigen CD11A (p180), lymphocyte function-associated antigen 1; alpha polypeptide) (ITGAL), mRNA OS=Homo sapiens PE=2 SV=1	0.006	5.062	0.940171	1	1	128.8	81.1	101.6	108.4	122	124.4	89.2	78.2	98.9	108.2	117.8	124.4	85.8	1	1	1	1	1	1	0.043	0	3.29	1	O
B2RBF5	cDNA, FLJ95483, highly similar to Homo sapiens chitobiase, di-N-acetyl- (CTBS), mRNA OS=Homo sapiens PE=2 SV=1	0	54.576	33.5065	44	12	43.8	2048.1	2287.8	2288.9	2259.9	2314.5	2191	1975.2	2226.3	2283.7	2182.1	2314.5	2107.7	13	13	13	13	13	13	4.179	0	68.24	12	O
P06733	Alpha-enolase OS=Homo sapiens GN=ENO1 PE=1 SV=2	0	46.666	27.8802	21	10	47.1	913	895	1502.9	851.8	1983.3	1018.6	880.5	870.9	1499.5	822.5	1983.3	979.9	9	9	9	9	9	9	1.807	0	50.64	10	O
A0A0C4DFU2	Superoxide dismutase OS=Homo sapiens GN=SOD2 PE=1 SV=1	0.003	8.282	9.90991	5	2	24.7	110	79.6	138.4	119	90.8	113	106.1	77.5	138.1	114.9	90.8	108.7	2	2	2	2	2	2	0.701	0	6.93	2	O
Q6T181	TREMBL:Q6T181;Q6T182 (Bos taurus) similar to sex hormone-binding globulin	0	27.872	7.4813	27	1	43.3	77.1	72	55.1	47.6	63.2	81.5	74.4	70.1	55	45.9	63.2	78.4	1	1	1	1	1	1	0.896	0	75.75	2	O
Q5VU13	V-set and immunoglobulin domain-containing protein 8 OS=Homo sapiens GN=VSIG8 PE=2 SV=1	0.008	3.724	2.41546	2	1	43.9	18.2	24.5	239.9	23.2	21.3	28.2	17.6	23.9	239.4	22.4	21.3	27.1	1	1	1	1	1	1	0.136	0	3.69	1	O
D3DVW9	Protein tyrosine phosphatase, non-receptor type substrate 1, isoform CRA_a OS=Homo sapiens GN=PTPNS1 PE=4 SV=1	0.008	3.693	4.16667	3	2	54.9	103.8	110.3	97	106.7	102	111.7	100.1	107.3	96.8	103	102	107.5	2	2	2	2	2	2	0.16	0	4.49	2	O
B1AHL2	Fibulin-1 OS=Homo sapiens GN=FBLN1 PE=1 SV=1	0	204.897	40.3606	208	1	78.3																			14.283	0	497.36	24
G3XAI2	Laminin subunit beta-1 OS=Homo sapiens GN=LAMB1 PE=1 SV=1	0	17.24	4.30939	9	7	200.3	232.3	228.8	240.4	290.2	239.4	234.4	224	222.7	239.9	280.2	239.4	225.5	6	6	6	6	6	6	0.175	0	11.38	7	O
Q59EP2	Angiotensinogen variant (Fragment) OS=Homo sapiens PE=2 SV=1	0	185.704	33.8086	761	13	53.7	65322.4	70985.6	56210.8	40415.3	48260.5	56065.9	62997.9	69077.1	56083.7	39024.8	48260.5	53934.5	17	17	17	17	17	17	42.288	5	1785.54	17	O
G3XAK1	Hepatocyte growth factor-like protein OS=Homo sapiens GN=MST1 PE=1 SV=1	0	140.106	37.3793	92	14	81.9	4721.7	4706.5	4051.7	4329.7	4638.9	4865	4553.7	4580	4042.5	4180.8	4638.9	4680.1	19	19	19	19	19	19	4.854	5	232.31	19	O
A0A024R1S8	LIM and SH3 protein 1, isoform CRA_b OS=Homo sapiens GN=LASP1 PE=4 SV=1	0.006	6.087	4.98084	2	1	29.7	26.2	16	27.3	16.5	29.4	15.9	25.3	15.6	27.2	15.9	29.4	15.3	1	1	1	1	1	1	0.292	0	4.52	1	O
P37840	Alpha-synuclein OS=Homo sapiens GN=SNCA PE=1 SV=1	0	17.182	38.5714	6	4	14.5	90.8	112.5	103.8	102	107.3	87.6	87.6	109.5	103.6	98.5	107.3	84.3	4	4	4	4	4	4	2.162	0	13.95	4	O
B7Z7M2	cDNA FLJ51564, highly similar to Pregnancy zone protein OS=Homo sapiens PE=2 SV=1	0	57.881	50.7353	112	1	15	1657.2	2343	4475	5579.4	278.4	981.4	1598.2	2280	4464.9	5387.4	278.4	944.1	1	1	1	1	1	1	18.953	0	276.38	7	O
B4E259	cDNA FLJ59607, moderately similar to D-dopachrome decarboxylase (EC 4.1.1.84) OS=Homo sapiens PE=2 SV=1	0.006	4.118	6.41026	3	2	25.3	192.6	351.2	458.1	362.1	316.1	324.6	185.7	341.7	457.1	349.6	316.1	312.3	2	2	2	2	2	2	0.425	0	6.41	2	O
V9HWH1	Epididymis luminal protein 57 OS=Homo sapiens GN=HEL57 PE=2 SV=1	0	52.616	32.9815	28	12	42.7	704.6	1336.4	2761.9	1262.3	2320.4	882.7	679.5	1300.5	2755.7	1218.9	2320.4	849.1	12	12	12	12	12	12	3.062	0	59.61	12	O
B2R9V7	Superoxide dismutase [Cu-Zn] OS=Homo sapiens PE=2 SV=1	0	13.517	12.0833	4	2	25.9	152.2	139.5	178.9	163	163.3	138.2	146.8	135.7	178.5	157.4	163.3	132.9	2	2	2	2	2	2	0.52	0	16.75	2	O
A0A024R3E3	Apolipoprotein A-I, isoform CRA_a OS=Homo sapiens GN=APOA1 PE=3 SV=1	0	37.347	31.8352	21	9	30.8	840.7	948.3	772.1	1067.8	869.3	965.5	810.8	922.8	770.4	1031	869.3	928.8	9	9	9	9	9	9	2.728	0	36.32	9	O
Q99784	Noelin OS=Homo sapiens GN=OLFM1 PE=1 SV=4	0	30.719	17.5258	16	7	55.3	652.1	610.8	549.3	651.3	757.6	680.9	628.9	594.4	548.1	628.9	757.6	655	6	6	6	6	6	6	1.291	0	33.24	7	O
Q86SF2	N-acetylgalactosaminyltransferase 7 OS=Homo sapiens GN=GALNT7 PE=1 SV=1	0.008	3.857	1.67428	2	1	75.3	35.3	38.7	27.5	45.1	33.4	35.3	34	37.6	27.4	43.6	33.4	34	1	1	1	1	1	1	0.054	0	5.04	1	O
Q16627	C-C motif chemokine 14 OS=Homo sapiens GN=CCL14 PE=1 SV=1	0	8.796	30.1075	3	3	10.7	60.2	60.9	70.3	52.4	54.7	61.4	58.1	59.3	70.1	50.6	54.7	59.1	2	2	2	2	2	2	2.162	0	3.5	3	O
Q14520	Hyaluronan-binding protein 2 OS=Homo sapiens GN=HABP2 PE=1 SV=1	0	142.389	29.2857	226	17	62.6	21362.6	20814.7	18983.5	21171.2	18667.8	19390.7	20602.4	20255.1	18940.6	20442.8	18667.8	18653.6	17	17	17	17	17	17	14.571	0	615.13	17	O
A0A024R8G3	Prostaglandin D2 synthase 21kDa (Brain), isoform CRA_a OS=Homo sapiens GN=PTGDS PE=2 SV=1	0	24.872	21.0526	17	3	21	810.2	858.7	660.2	822.3	823	793.9	781.4	835.6	658.7	794	823	763.7	4	4	4	4	4	4	3.329	0	37.2	3	O
A0A024R611	Coronin OS=Homo sapiens GN=CORO1A PE=3 SV=1	0	59.329	26.4642	35	13	51	834.7	1148.7	2556.9	1168.8	1910.5	935	805	1117.9	2551.1	1128.5	1910.5	899.5	12	12	12	12	12	12	3.786	0	76.36	13	O
Q13219	Pappalysin-1 OS=Homo sapiens GN=PAPPA PE=1 SV=3	0	311.484	32.0836	242	42	180.9	14042.6	9977	9411.9	16874.4	14315.4	10881.5	13542.9	9708.8	9390.6	16293.8	14315.4	10467.8	44	44	44	44	44	44	6.079	0	651.58	42	O
P81605	Dermcidin OS=Homo sapiens GN=DCD PE=1 SV=2	0	22.053	40	16	6	11.3	741.2	825.8	913.6	796.6	950.7	694	714.8	803.6	911.5	769.2	950.7	667.6	5	5	5	5	5	5	4.995	0	25.94	6	O
A0A024R8Z0	L-selectin OS=Homo sapiens GN=SELL PE=3 SV=1	0	40.795	19.2208	41	8	43.6	4049.3	4348.9	3939.3	5720.7	4559.1	4526.9	3905.2	4232	3930.4	5523.9	4559.1	4354.8	8	8	8	8	8	8	3.217	0	102.74	8	O
G9K388	YWHAE/FAM22A fusion protein (Fragment) OS=Homo sapiens GN=YWHAE/FAM22A fusion PE=2 SV=1	0	37.585	19.0104	13	5	41.2	247.5	291.9	408.5	248.7	296	251.9	238.7	284	407.6	240.2	296	242.3	5	5	5	5	5	5	2.36	0	28.75	7	O
A0A140VKF3	Testis tissue sperm-binding protein Li 70n OS=Homo sapiens PE=2 SV=1	0	137.508	41.1483	333	16	46.3	26759.9	28735.2	25716	27036.1	26687.5	30085	25807.7	27962.7	25657.8	26105.9	26687.5	28941.3	17	17	17	17	17	17	22.714	0	785.92	16	O
P07357	Complement component C8 alpha chain OS=Homo sapiens GN=C8A PE=1 SV=2	0	231.023	45.2055	424	22	65.1	23079.4	23013.7	24288.3	23497.6	25067.8	23072.4	22258.1	22394.9	24233.4	22689.2	25067.8	22195.3	25	25	25	25	25	25	27.289	0	1006.3	22	O
B7Z4R8	cDNA FLJ53364, highly similar to Proteoglycan-4 (Fragment) OS=Homo sapiens PE=2 SV=1	0	59.633	14.3025	47	1	89.5	14.6	9.3	11.4	14.4	13.7	15.9	14.1	9.1	11.4	13.9	13.7	15.3	1	1	1	1	1	1	0.694	0	82.99	16	O
B2RD79	cDNA, FLJ96494, highly similar to Homo sapiens ubiquitin specific peptidase 14 (tRNA-guanine transglycosylase) (USP14), mRNA OS=Homo sapiens PE=2 SV=1	0.005	6.993	2.63158	3	1	56	2.6	17.4	13.8	17.5	21.7	10.7	2.5	17	13.8	16.9	21.7	10.3	1	1	1	1	1	1	0.16	0	5.63	1	O
Q86SQ4	G-protein coupled receptor 126 OS=Homo sapiens GN=GPR126 PE=1 SV=3	0	46.593	7.53481	19	8	136.6	640.3	505.1	513.1	631.3	587.1	615.1	617.5	491.5	511.9	609.5	587.1	591.7	8	8	8	8	8	8	0.778	0	34.94	8	O
P16035	Metalloproteinase inhibitor 2 OS=Homo sapiens GN=TIMP2 PE=1 SV=2	0	8.929	14.0909	6	4	24.4	624.9	617.6	515.3	777.5	645.7	535.2	602.7	601	514.1	750.7	645.7	514.9	3	3	3	3	3	3	0.848	0	11.03	4	O
V9HWE9	Epididymis secretory protein Li 22 OS=Homo sapiens GN=HEL-S-22 PE=2 SV=1	0	23.133	21.9048	10	3	23.3	211.3	249.5	477.9	211.8	330.1	195.3	203.8	242.8	476.8	204.5	330.1	187.9	3	3	3	3	3	3	2.162	0	24.54	3	O
A0A0G2JNP3	Leukocyte immunoglobulin-like receptor subfamily B member 5 OS=Homo sapiens GN=LILRB5 PE=1 SV=1	0	9.98	6.53188	4	3	70.1	110.1	94.7	86.6	105	118.1	102.8	106.2	92.1	86.4	101.4	118.1	98.9	2	2	2	2	2	2	0.241	0	8.58	3	O
Q13867	Bleomycin hydrolase OS=Homo sapiens GN=BLMH PE=1 SV=1	0.006	4.605	4.17582	2	2	52.5	179.4	186.9	171.9	210.9	206.4	204.4	173	181.9	171.5	203.6	206.4	196.6	2	2	2	2	2	2	0.179	0	5.48	2	O
P02676	SWISS-PROT:P02676 (Bos taurus) similar to Fibrinogen beta chain precursor	0	17.395	8.68687	35	1	56.4	26	23.3	25	22.5	21.8	23.4	25.1	22.7	24.9	21.7	21.8	22.5	1	1	1	1	1	1	0.453	0	70.1	6	O
Q9Y6R7	IgGFc-binding protein OS=Homo sapiens GN=FCGBP PE=1 SV=3	0	327.1	22.7012	185	55	571.6	8599.8	7783.4	7742.2	7782.5	8116.8	7647.4	8293.8	7574.1	7724.7	7514.7	8116.8	7356.7	49	49	49	49	49	49	1.351	0	419.21	55	O
Q15084	Protein disulfide-isomerase A6 OS=Homo sapiens GN=PDIA6 PE=1 SV=1	0.006	4.989	3.40909	3	1	48.1																			0.186	0	1.93	1
Q5SU16	Beta 5-tubulin OS=Homo sapiens GN=TUBB PE=2 SV=1	0	15.834	14.6396	10	3	49.6	23.3	20	23.4	26	20.9	15.3	22.5	19.5	23.3	25.1	20.9	14.7	2	2	2	2	2	2	0.492	1	13.56	4	O
P14618	Pyruvate kinase PKM OS=Homo sapiens GN=PKM PE=1 SV=4	0	72.299	38.2298	30	17	57.9	1191.6	1133.5	2053.8	1108.8	2008	1137.5	1149.2	1103.1	2049.2	1070.7	2008	1094.3	15	15	15	15	15	15	2.262	0	64.72	17	O
A0A0G2JMW3	Cadherin-related family member 5 OS=Homo sapiens GN=CDHR5 PE=1 SV=1	0	19.217	5.91716	9	4	88.1	295.2	277	329	313.3	303.4	327.2	284.7	269.5	328.3	302.5	303.4	314.8	3	3	3	3	3	3	0.532	0	20.6	4	O
Q5T9B7	Adenylate kinase isoenzyme 1 OS=Homo sapiens GN=AK1 PE=1 SV=1	0	24.334	39.0476	12	7	23.4	333.6	432.9	430.4	429	320.9	337.8	321.7	421.2	429.4	414.2	320.9	325	6	6	6	6	6	6	2.162	0	18.85	7	O
A8K4E0	cDNA FLJ78122 OS=Homo sapiens PE=2 SV=1	0	19.769	12.1387	12	4	36	458.1	536.1	492.3	500.8	521.9	507.2	441.8	521.7	491.2	483.5	521.9	487.9	4	4	4	4	4	4	0.931	0	20.38	4	O
A0A024R0V4	Vasodilator-stimulated phosphoprotein isoform 1 OS=Homo sapiens GN=VASP PE=2 SV=1	0.003	8.399	9.21053	5	3	39.8	64.4	70.6	88.6	55.9	77	63.7	62.1	68.7	88.4	53.9	77	61.3	3	3	3	3	3	3	0.668	0	6.44	3	O
B2RAS2	cDNA, FLJ95079, highly similar to Homo sapiens cat eye syndrome chromosome region, candidate 1 (CECR1), mRNA OS=Homo sapiens PE=2 SV=1	0	24.512	11.7417	11	7	59	271	233.4	285.3	321.4	336.7	321.8	261.4	227.1	284.7	310.3	336.7	309.6	6	6	6	6	6	6	0.63	0	22.66	7	O
E7EPZ9	Tenascin-X OS=Homo sapiens GN=TNXB PE=1 SV=1	0	106.162	9.87276	54	29	458.1	1918.8	1695.7	1741	1948.8	1966.8	1775.6	1850.5	1650.1	1737.1	1881.8	1966.8	1708.1	24	24	24	24	24	24	0.434	0	95.6	29	O
P01591	Immunoglobulin J chain OS=Homo sapiens GN=JCHAIN PE=1 SV=4	0.006	4.252	10.6918	2	2	18.1	183.7	256.3	297	209	207.1	203	177.2	249.4	296.3	201.8	207.1	195.3	2	2	2	2	2	2	0.585	0	2.42	2	O
W8QEY1	Lactoferrin OS=Homo sapiens PE=2 SV=1	0	133.342	44.4444	61	1	78.3	16.3	10.9	15.2	11.5	22.6	15.3	15.7	10.6	15.2	11.1	22.6	14.7	1	1	1	1	1	1	3.87	0	129.6	27	O
H7BY58	Protein-L-isoaspartate O-methyltransferase OS=Homo sapiens GN=PCMT1 PE=1 SV=1	0.005	7.012	7.69231	3	2	30.3	40.4	56.4	60.5	50.6	51	40.6	39	54.9	60.4	48.9	51	39.1	2	2	2	2	2	2	0.311	0	7.9	2	O
P35527	SWISS-PROT:P35527 Tax_Id=9606 Gene_Symbol=KRT9 Keratin, type I cytoskeletal 9	0	108.871	35.9551	66	17	62.1	2767.5	7659.9	4891.7	2458.4	4634.4	3711.8	2669	7454	4880.6	2373.8	4634.4	3570.7	17	17	17	17	17	17	6.128	0	145.78	18	O
P07738	Bisphosphoglycerate mutase OS=Homo sapiens GN=BPGM PE=1 SV=2	0	30.718	32.4324	12	8	30	232.5	410.5	315	325.5	324.2	239.1	224.2	399.5	314.3	314.3	324.2	230	7	7	7	7	7	7	2.981	0	33.21	8	O
A0A087X117	Nodal modulator 1 OS=Homo sapiens GN=NOMO1 PE=1 SV=1	0.006	4.073	2.05209	2	2	139.4	34.9	32.5	44.2	43.5	38.4	36	33.7	31.6	44.1	42	38.4	34.6	1	1	1	1	1	1	0.064	0	0	2	O
P59665	Neutrophil defensin 1 OS=Homo sapiens GN=DEFA1 PE=1 SV=1	0	14.555	20.2128	10	4	10.2	562.5	681	1461.4	820	1208.9	714.7	542.5	662.7	1458.1	791.7	1208.9	687.5	4	4	4	4	4	4	3.642	0	25.9	4	O
B2RBL3	Thymidine phosphorylase OS=Homo sapiens PE=2 SV=1	0	11.149	5.39419	2	2	49.9	147.2	91.4	146	92.3	127.7	127.7	142	88.9	145.7	89.1	127.7	122.8	2	2	2	2	2	2	0.172	0	8.19	2	O
P02790	Hemopexin OS=Homo sapiens GN=HPX PE=1 SV=2	0	361.514	64.2857	2443	33	51.6	186325	183547	149432	158298	169691	170861	179694	178612	149094	152851	169691	164366	37	37	37	37	37	37	765.682	1	6617.82	34	O
P49641	Alpha-mannosidase 2x OS=Homo sapiens GN=MAN2A2 PE=2 SV=3	0.006	5.415	2.43478	3	2	130.5	42.2	45.4	44.5	46	46.1	42.1	40.7	44.2	44.4	44.5	46.1	40.5	2	2	2	2	2	2	0.073	0	2.82	2	O
P16930	Fumarylacetoacetase OS=Homo sapiens GN=FAH PE=1 SV=2	0	20.822	16.9451	9	6	46.3	221.4	255.2	288	237.8	232.3	250.9	213.5	248.4	287.3	229.6	232.3	241.4	4	4	4	4	4	4	1.015	0	17.85	6	O
A0A024R7R1	Hexokinase 3 (White cell), isoform CRA_b OS=Homo sapiens GN=HK3 PE=3 SV=1	0	9.68	4.65872	4	4	99	24.1	36.7	62.6	41.5	57	32.6	23.2	35.7	62.5	40.1	57	31.4	2	2	2	2	2	2	0.222	0	4.05	4	O
P63261	Actin, cytoplasmic 2 OS=Homo sapiens GN=ACTG1 PE=1 SV=1	0	166.382	53.6	279	9	41.8	17415	13573.5	23879.3	11355.6	22925.4	14032.3	16795.3	13208.6	23825.3	10964.9	22925.4	13498.9	17	17	17	17	17	17	35.747	10	634.63	15	O
B7ZKJ8	ITIH4 protein OS=Homo sapiens GN=ITIH4 PE=1 SV=1	0	504.094	50.1604	1481	1	103.8	38.6	36.2	42.9	36.7	36.8	46.3	37.2	35.2	42.8	35.5	36.8	44.5	1	1	1	1	1	1	68.183	0	4077.77	39	O
A8K2X4	cDNA FLJ75401, highly similar to Homo sapiens endoglin (Osler-Rendu-Weber syndrome 1), mRNA OS=Homo sapiens PE=2 SV=1	0	35.74	9.72644	12	5	70.5	363.6	329	277.2	539.8	320.9	311.2	350.7	320.1	276.6	521.2	320.9	299.4	4	4	4	4	4	4	0.848	0	30.57	5	O
J3KQ66	Reelin OS=Homo sapiens GN=RELN PE=1 SV=1	0	13.691	1.50289	4	4	388.2	71.8	63.3	72.9	79	83.3	88.3	69.2	61.6	72.7	76.3	83.3	84.9	3	3	3	3	3	3	0.065	0	9.63	4	O
A0A140TA29	Complement C4-B OS=Homo sapiens GN=C4B PE=1 SV=1	0	1107.78	57.2438	3329	1	187.5	16317.9	10136.6	14758.1	11777.4	23719.1	20217.4	15737.2	9864.1	14724.7	11372.2	23719.1	19448.8	4	4	4	4	4	4	170.413	3	8555.93	90	O
A8K8D9	Glucose-6-phosphate 1-dehydrogenase OS=Homo sapiens PE=2 SV=1	0.005	6.147	5.24272	3	3	59.3	36.4	58.2	160.7	69.4	112.2	38.9	35.1	56.7	160.3	67	112.2	37.4	3	3	3	3	3	3	0.199	0	4.19	3	O
P02649	Apolipoprotein E OS=Homo sapiens GN=APOE PE=1 SV=1	0	192.322	71.9243	231	22	36.1	14270.5	12296.2	16509.6	21485.5	15225.9	13646.5	13762.7	11965.6	16472.3	20746.3	15225.9	13127.7	31	31	31	31	31	31	74.858	4	532.93	25	O
P09172	Dopamine beta-hydroxylase OS=Homo sapiens GN=DBH PE=1 SV=3	0	82.563	25.1216	53	12	69	1829.6	2169.9	2176.8	2596.6	1788.2	2196.8	1764.5	2111.5	2171.9	2507.3	1788.2	2113.3	12	12	12	12	12	12	3.037	0	112.86	12	O
P14543	Nidogen-1 OS=Homo sapiens GN=NID1 PE=1 SV=3	0	37.17	9.70329	18	11	136.3	453.6	475.7	433.6	511.2	498.9	505.4	437.5	462.9	432.6	493.6	498.9	486.2	9	9	9	9	9	9	0.585	0	34.61	11	O
B2RDG0	Proteasome subunit alpha type OS=Homo sapiens PE=2 SV=1	0.006	6.035	6.13027	4	2	29.4	137.4	130.5	180.1	133.3	147.3	121.4	132.5	127	179.7	128.7	147.3	116.8	2	2	2	2	2	2	0.585	0	6.81	2	O
B4DUT8	Calponin OS=Homo sapiens GN=CNN2 PE=1 SV=1	0.006	4.098	3.33333	2	1	35.9	47.6	62.3	104.8	55.5	67.1	49.8	45.9	60.6	104.6	53.6	67.1	47.9	1	1	1	1	1	1	0.274	0	4.31	1	O
H9ZYJ2	Thioredoxin OS=Homo sapiens GN=TXN PE=2 SV=1	0	12.247	29.5238	15	3	11.7	159.6	254.8	344	226.3	320.2	171.4	153.9	248	343.2	218.5	320.2	164.9	2	2	2	2	2	2	2.728	0	15.46	3	O
Q3SX14	TREMBL:Q3SX14 (Bos taurus) Similar to Gelsolin	0	171.13	27.1447	351	1	85.6																			10.885	0	950.74	25
Q3T052	TREMBL:Q3T052;Q5EA67 (Bos taurus) Inter-alpha (Globulin) inhibitor H4	0	25.615	4.69432	50	2	101.4	272.7	280.9	253.2	285.6	250.3	271.7	263	273.4	252.6	275.8	250.3	261.4	2	2	2	2	2	2	0.468	0	116.87	4	O
Q701L7	Type II hair keratin 2 OS=Homo sapiens GN=KRTHB2 PE=2 SV=1	0	25.228	7.60234	46	1	56.6	124.9	130.5	10899.9	138.8	113.2	140	120.5	127	10875.2	134.1	113.2	134.7	1	1	1	1	1	1	0.63	0	86.58	4	O
A0A024RAI1	ARP3 actin-related protein 3 homolog (Yeast), isoform CRA_a OS=Homo sapiens GN=ACTR3 PE=3 SV=1	0	19.854	17.7033	10	5	47.3	199.6	236.7	352.2	215.6	323	210	192.5	230.3	351.4	208.2	323	202	4	4	4	4	4	4	0.823	0	10.57	5	O
Q14019	Coactosin-like protein OS=Homo sapiens GN=COTL1 PE=1 SV=3	0	12.225	24.6479	9	5	15.9	482.3	513.2	839.9	453.4	748.8	509.6	465.1	499.4	838	437.8	748.8	490.2	5	5	5	5	5	5	2.162	0	16.34	5	O
Q3SZV7	TREMBL:Q3SZV7 (Bos taurus) Similar to hemopexin	0	18.238	4.78261	21	1	52.3	2173.2	1528	1289.2	1352.5	1463.4	1220	2095.9	1486.9	1286.3	1306	1463.4	1173.6	1	1	1	1	1	1	0.389	0	52.26	2	O
B3KS79	cDNA FLJ35730 fis, clone TESTI2003131, highly similar to ALPHA-1-ANTICHYMOTRYPSIN OS=Homo sapiens PE=2 SV=1	0	331.885	45.7589	1863	27	50.6	152424	140336	138862	115950	159912	159242	147000	136563	138548	111960	159912	153188	32	32	32	32	32	32	477.63	0	5076.18	27	O
P40925	Malate dehydrogenase, cytoplasmic OS=Homo sapiens GN=MDH1 PE=1 SV=4	0	16.623	11.6766	7	3	36.4	101.9	167.3	224	154.8	177.3	128.3	98.3	162.8	223.5	149.5	177.3	123.4	2	2	2	2	2	2	0.468	0	14.15	3	O
P07360	Complement component C8 gamma chain OS=Homo sapiens GN=C8G PE=1 SV=3	0	125.869	58.4158	210	11	22.3	9497.5	9975.9	10052.5	9267.5	10034.6	9476.7	9159.5	9707.7	10029.8	8948.7	10034.6	9116.4	12	12	12	12	12	12	57.78	0	554.68	11	O
J3KMX3	Alpha-fetoprotein OS=Homo sapiens GN=AFP PE=1 SV=1	0	13.897	5.62701	5	4	70.4	183.7	173.8	140.5	197.6	216.7	200.3	177.2	169.1	140.2	190.8	216.7	192.7	4	4	4	4	4	4	0.324	0	10.57	4	O
A0A024R930	Proteoglycan 4, isoform CRA_a OS=Homo sapiens GN=PRG4 PE=4 SV=1	0	126.771	17.5214	104	13	151	8969.4	8252.1	11368.8	9461.1	7838.6	9560.5	8650.2	8030.3	11343.1	9135.6	7838.6	9197.1	26	26	26	26	26	26	1.034	14	214.18	28	O
Q9HCU0	Endosialin OS=Homo sapiens GN=CD248 PE=1 SV=1	0.005	6.156	3.17041	3	2	80.8	93.9	97.9	97.8	136.6	111.1	110.4	90.6	95.2	97.6	131.9	111.1	106.2	2	2	2	2	2	2	0.145	0	3.1	2	O
O00391	Sulfhydryl oxidase 1 OS=Homo sapiens GN=QSOX1 PE=1 SV=3	0	150.28	37.2155	120	25	82.5	6500.3	6254.9	5667.4	6600.1	6337.5	6031.4	6269	6086.7	5654.6	6373	6337.5	5802.1	23	23	23	23	23	23	4.56	0	268.72	25	O
B4E1Z4	Uncharacterized protein OS=Homo sapiens PE=1 SV=1	0	761.236	53.4755	1869	45	140.9	156692	166268	164318	150159	169342	162638	151116	161798	163946	144992	169342	156455	75	75	75	75	75	75	157.489	31	4490.27	72	O
P07359	Platelet glycoprotein Ib alpha chain OS=Homo sapiens GN=GP1BA PE=1 SV=2	0	49.835	14.1104	30	8	71.5	1879.6	1934.9	1721.4	2457.7	1811.7	2027.7	1812.7	1882.9	1717.5	2373.2	1811.7	1950.6	9	9	9	9	9	9	1.807	0	64.34	8	O
O95445	Apolipoprotein M OS=Homo sapiens GN=APOM PE=1 SV=2	0	14.419	21.8085	13	5	21.2	344.7	354	520.6	555.4	364.2	442.8	332.4	344.5	519.4	536.3	364.2	426	4	4	4	4	4	4	1.424	0	22.98	5	O
Q6YHK3	CD109 antigen OS=Homo sapiens GN=CD109 PE=1 SV=2	0	29.675	6.29758	14	9	161.6	740	675.6	705.9	965.9	680.4	763.3	713.7	657.4	704.3	932.7	680.4	734.3	7	7	7	7	7	7	0.425	0	18.92	9	O
ENSEMBL:ENSBTAP00000024146	(Bos taurus) similar to alpha-2-macroglobulin isoform 1	0	44.879	5.01016	76	1	164.2	47.1	36.5	66.7	57	32.9	41.1	45.4	35.5	66.5	55.1	32.9	39.5	1	1	1	1	1	1	0.436	0	140.51	8	O
F2RM37	Coagulation factor IX OS=Homo sapiens GN=F9 p22 PE=2 SV=1	0	112.504	47.2885	76	16	51.7	5737.1	5986.3	5491.5	5313.8	5456.8	5603	5532.9	5825.4	5479.1	5131	5456.8	5390	16	16	16	16	16	16	4.946	0	197.82	16	O
P68104	Elongation factor 1-alpha 1 OS=Homo sapiens GN=EEF1A1 PE=1 SV=1	0	30.189	16.6667	14	8	50.1	446.7	582.5	3410.6	539	739.7	508.1	430.8	566.8	3402.9	520.4	739.7	488.8	8	8	8	8	8	8	1.754	0	29.96	8	O
E7EQ64	Trypsin-1 OS=Homo sapiens GN=PRSS1 PE=1 SV=1	0	11.753	16.8582	12	2	28.1	468.8	357.4	359.5	340.9	404.2	387.3	452.1	347.8	358.7	329.1	404.2	372.6	1	1	1	1	1	1	0.585	0	7.35	3	O
Q6ZMU0	Delta-aminolevulinic acid dehydratase OS=Homo sapiens PE=2 SV=1	0	15.126	14.2061	6	4	39	88.9	154.4	118.8	130.5	126.2	99.3	85.7	150.3	118.5	126	126.2	95.5	4	4	4	4	4	4	0.719	0	13.39	4	O
P30043	Flavin reductase (NADPH) OS=Homo sapiens GN=BLVRB PE=1 SV=3	0	31.097	42.7184	12	5	22.1	188.8	305.9	292.6	287.4	247.5	192.7	182.1	297.7	291.9	277.5	247.5	185.4	4	4	4	4	4	4	2.511	0	31.38	5	O
P09668	Pro-cathepsin H OS=Homo sapiens GN=CTSH PE=1 SV=4	0	8.747	5.97015	3	2	37.4	125.9	138.7	121.1	182.7	170.8	119.2	121.4	135	120.8	176.4	170.8	114.7	2	2	2	2	2	2	0.292	0	5.99	2	O
A0A0K0K1H8	Epididymis secretory sperm binding protein Li 71p OS=Homo sapiens GN=HEL-S-71p PE=2 SV=1	0.008	3.651	3.29513	3	2	77	238.9	201.8	213.7	281.2	216.8	207.4	230.4	196.4	213.2	271.5	216.8	199.5	1	1	1	1	1	1	0.108	0	6.66	2	O
P02533	Keratin, type I cytoskeletal 14 OS=Homo sapiens GN=KRT14 PE=1 SV=4	0	56.797	25.4237	40	3	51.5	147.9	726.4	162.9	138.1	168.1	173.6	142.6	706.8	162.5	133.3	168.1	167	4	4	4	4	4	4	1.683	1	87.88	11	O
B7Z1F8	cDNA FLJ53025, highly similar to Complement C4-B OS=Homo sapiens PE=2 SV=1	0	292.88	78.5185	835	3	30.4	436.9	457.1	574.8	147.5	178.3	516.3	421.4	444.8	573.5	142.5	178.3	496.7	2	2	2	2	2	2	878.923	0	2100.95	22	O
Q6NXH9	TREMBL:Q6NXH9 Tax_Id=10090 Gene_Symbol=Krt73 Keratin 73	0	16.428	5.75139	14	0	58.9																			0.266	0	37.42	3
A0A024RA52	Proteasome subunit alpha type OS=Homo sapiens GN=PSMA2 PE=1 SV=1	0.006	4.398	11.9658	5	2	25.9																			0.425	0	2.17	2
P17936	Insulin-like growth factor-binding protein 3 OS=Homo sapiens GN=IGFBP3 PE=1 SV=2	0	108.79	57.732	104	17	31.7	6990.2	7327.6	6044.4	7420.1	7043.6	5933.9	6741.5	7130.6	6030.7	7164.8	7043.6	5708.3	18	18	18	18	18	18	16.302	0	253.53	17	O
O95428	Papilin OS=Homo sapiens GN=PAPLN PE=2 SV=4	0	13.272	3.52113	4	4	137.6	76.4	81.9	73.2	128.3	82.3	90.4	73.7	79.7	73	123.9	82.3	87	3	3	3	3	3	3	0.147	0	10.07	4	O
Q86YZ3	Hornerin OS=Homo sapiens GN=HRNR PE=1 SV=2	0	25.924	5.82456	5	4	282.2	13.9	23.2	23.8	9.3	36.5	25.1	13.4	22.6	23.7	9	36.5	24.1	2	2	2	2	2	2	0.081	0	18.52	4	O
B2RE75	cDNA, FLJ95000, highly similar to Homo sapiens c-mer proto-oncogene tyrosine kinase (MERTK), mRNA OS=Homo sapiens PE=2 SV=1	0	9.098	3.003	6	3	110.1	269.2	257.4	281.1	315.9	276.8	297.7	259.6	250.5	280.5	305	276.8	286.4	3	3	3	3	3	3	0.253	0	4.27	3	O
Q92484	Acid sphingomyelinase-like phosphodiesterase 3a OS=Homo sapiens GN=SMPDL3A PE=1 SV=2	0	9.31	6.84327	3	3	51.2	95.4	127.3	208.9	115.1	81	100.5	92	123.9	208.4	111.1	81	96.7	2	2	2	2	2	2	0.334	0	8.27	3	O
A0A024R374	Cathepsin B, isoform CRA_a OS=Homo sapiens GN=CTSB PE=3 SV=1	0.006	6.034	5.60472	6	2	37.8	257.2	236.8	248.8	268.2	275.7	240	248	230.4	248.2	259	275.7	230.9	2	2	2	2	2	2	0.468	0	11.8	2	O
B4DUI7	cDNA FLJ55004, highly similar to Complement-activating component of Ra-reactive factor (EC 3.4.21.-) OS=Homo sapiens PE=2 SV=1	0	106.881	54.5198	89	1	40.6	27.7	25.4	33.4	23.8	26.9	20.9	26.7	24.8	33.3	23	26.9	20.1	1	1	1	1	1	1	18.953	0	187.58	15	O
B3KQF4	cDNA FLJ90373 fis, clone NT2RP2004606, highly similar to Metalloproteinase inhibitor 1 OS=Homo sapiens PE=2 SV=1	0	14.129	15.4589	6	3	23.2	155.8	172.9	162.5	197.6	148.6	176.5	150.3	168.2	162.1	190.8	148.6	169.8	3	3	3	3	3	3	1.31	0	13.52	3	O
H3BLU2	Limbic system-associated membrane protein (Fragment) OS=Homo sapiens GN=LSAMP PE=1 SV=1	0	12.723	9.85507	7	3	38	232.6	251.9	222.7	246.7	233.6	234	224.3	245.1	222.2	238.2	233.6	225.1	3	3	3	3	3	3	0.468	0	8.13	3	O
P13645	SWISS-PROT:P13645 Tax_Id=9606 Gene_Symbol=KRT10 Keratin, type I cytoskeletal 10	0	121.726	33.8954	81	20	59.5	5466.8	8225.7	6392.7	3003.2	4337.5	3699.7	5272.3	8004.6	6378.2	2899.8	4337.5	3559.1	24	24	24	24	24	24	12.895	4	178.52	23	O
P11279	Lysosome-associated membrane glycoprotein 1 OS=Homo sapiens GN=LAMP1 PE=1 SV=3	0.003	8.169	4.79616	4	2	44.9	1304.2	1054.1	1372.1	1150.7	1553	1438.4	1257.8	1025.8	1369	1111.1	1553	1383.7	2	2	2	2	2	2	0.222	0	6.82	2	O
Q16270	Insulin-like growth factor-binding protein 7 OS=Homo sapiens GN=IGFBP7 PE=1 SV=1	0	13.341	21.9858	6	5	29.1	216.2	220.5	217.5	258.2	224.7	219.4	208.5	214.5	217	249.3	224.7	211.1	3	3	3	3	3	3	0.968	0	7.49	5	O
P40189	Interleukin-6 receptor subunit beta OS=Homo sapiens GN=IL6ST PE=1 SV=2	0	11.919	4.90196	8	5	103.5	429.1	456.8	348.9	438.2	423	408.9	413.8	444.5	348.1	423.1	423	393.4	3	3	3	3	3	3	0.243	0	16.99	5	O
P25815	Protein S100-P OS=Homo sapiens GN=S100P PE=1 SV=2	0	13.352	24.2105	9	2	10.4	132.4	266.7	833	293.7	602.3	197.3	127.7	259.6	831.1	283.6	602.3	189.8	2	2	2	2	2	2	4.623	0	19.69	2	O
Q59G70	Mannosyl (Alpha-1,3-)-glycoprotein beta-1,2-N-acetylglucosaminyltransferase variant (Fragment) OS=Homo sapiens PE=2 SV=1	0	12.216	9.30233	6	4	53.5	84.6	90.9	103.8	112.1	115.1	104.7	81.6	88.5	103.6	108.2	115.1	100.7	3	3	3	3	3	3	0.585	0	4.51	4	O
A8MU27	Small ubiquitin-related modifier 3 OS=Homo sapiens GN=SUMO3 PE=1 SV=1	0.005	7.051	8.16327	4	1	16.9	71.4	95.6	159.4	90.6	116.3	81.8	68.9	93	159	87.5	116.3	78.7	1	1	1	1	1	1	0.425	0	8.97	1	O
P23381	Tryptophan--tRNA ligase, cytoplasmic OS=Homo sapiens GN=WARS PE=1 SV=2	0	11.686	7.431	4	3	53.1	98.9	90	110.8	97.7	105.1	86.7	95.4	87.6	110.5	94.3	105.1	83.4	3	3	3	3	3	3	0.259	0	8.63	3	O
Q96G03	Phosphoglucomutase-2 OS=Homo sapiens GN=PGM2 PE=1 SV=4	0.006	4.278	3.43137	2	2	68.2	46.8	48.2	76.1	50.8	56.3	50.3	45.1	46.9	75.9	49.1	56.3	48.4	1	1	1	1	1	1	0.119	0	2.1	2	O
Q6H9L7	Isthmin-2 OS=Homo sapiens GN=ISM2 PE=2 SV=1	0	34.52	15.937	18	7	63.9	400.4	382.7	315.3	499.9	565	533.9	386.2	372.4	314.6	482.7	565	513.6	7	7	7	7	7	7	1.154	0	37.57	7	O
D6RE86	Ceruloplasmin (Fragment) OS=Homo sapiens GN=CP PE=1 SV=7	0	52.839	56.4246	286	2	20.9	728.1	696.1	866.1	772	799.1	774.2	702.2	677.4	864.1	745.4	799.1	744.8	2	2	2	2	2	2	7.254	0	728.72	8	O
B2RAK1	cDNA, FLJ94965, highly similar to Homo sapiens leucyl/cystinyl aminopeptidase (LNPEP), mRNA OS=Homo sapiens PE=2 SV=1	0	102.26	20.2927	61	18	117.3	2723.8	2438.1	1887.2	2584.4	2281.1	2147.2	2626.9	2372.6	1882.9	2495.4	2281.1	2065.6	21	21	21	21	21	21	2.227	0	99.67	18	O
P08567	Pleckstrin OS=Homo sapiens GN=PLEK PE=1 SV=3	0	10.066	4	7	2	40.1	238.6	148.6	199	124.7	201.5	191.6	230.1	144.6	198.5	120.4	201.5	184.3	2	2	2	2	2	2	0.501	0	7.54	2	O
G3V180	Dipeptidyl peptidase 3 OS=Homo sapiens GN=DPP3 PE=1 SV=1	0.009	3.431	1.98151	3	2	84.3	39.6	59.6	82.8	55.3	63.7	53.1	38.2	58	82.6	53.4	63.7	51.1	2	2	2	2	2	2	0.103	0	3.44	2	O
P00742	Coagulation factor X OS=Homo sapiens GN=F10 PE=1 SV=2	0	150.874	37.5	157	18	54.7	10549.7	9993.7	9168.7	10264.2	9595	10427.3	10174.3	9725	9148	9911.1	9595	10030.9	21	21	21	21	21	21	19.434	0	365.79	18	O
Q02985	Complement factor H-related protein 3 OS=Homo sapiens GN=CFHR3 PE=1 SV=2	0	22.451	13.6364	39	2	37.3	207.3	173.4	281.7	215.1	231.2	228.1	199.9	168.7	281.1	207.7	231.2	219.4	2	2	2	2	2	2	1.581	0	105.35	5	O
A0A140VK72	Testis secretory sperm-binding protein Li 199a OS=Homo sapiens PE=2 SV=1	0.006	4.258	2.12314	3	1	51.9	65.7	54.1	69.7	61.3	59	53	63.4	52.7	69.5	59.2	59	51	1	1	1	1	1	1	0.194	0	4.46	1	O
P28676	Grancalcin OS=Homo sapiens GN=GCA PE=1 SV=2	0.003	8.29	8.29493	3	2	24	109.2	155	307.9	142.2	255.1	114.9	105.3	150.8	307.2	137.3	255.1	110.5	2	2	2	2	2	2	0.995	0	8.15	2	O
H7BY55	Complement decay-accelerating factor OS=Homo sapiens GN=CD55 PE=1 SV=2	0.006	4.134	2.72727	2	2	58.9	110.5	114.2	88.8	117.4	126.6	107.7	106.6	111.1	88.6	113.4	126.6	103.6	2	2	2	2	2	2	0.145	0	4.67	2	O
O94985	Calsyntenin-1 OS=Homo sapiens GN=CLSTN1 PE=1 SV=1	0.003	8.5	4.68909	4	4	109.7	193.9	165.7	174.9	173.3	167.4	163.5	187	161.3	174.5	167.4	167.4	157.3	3	3	3	3	3	3	0.216	0	5.6	4	O
B0BCY7	Glutamyl aminopeptidase (Aminopeptidase A) OS=Homo sapiens GN=ENPEP PE=2 SV=1	0	29.023	6.1651	18	6	109.2	444.3	549.3	639	570.9	587.5	567.4	428.5	534.6	637.6	551.3	587.5	545.8	6	6	6	6	6	6	0.429	0	35.48	6	O
Q5VY43	Platelet endothelial aggregation receptor 1 OS=Homo sapiens GN=PEAR1 PE=1 SV=1	0.006	5.105	2.02507	2	2	110.6	58.2	63.9	61.9	68.3	61.5	66.5	56.1	62.2	61.8	65.9	61.5	64	2	2	2	2	2	2	0.119	0	4.58	2	O
A8K690	cDNA FLJ76863, highly similar to Homo sapiens stress-induced-phosphoprotein 1 (Hsp70/Hsp90-organizing protein) (STIP1), mRNA OS=Homo sapiens PE=2 SV=1	0	9.781	6.814	3	3	62.6	63.4	72.9	90.6	65.1	74.3	65.5	61.1	71	90.4	62.8	74.3	63	2	2	2	2	2	2	0.17	0	4.83	3	O
B4DLJ5	cDNA FLJ55716, highly similar to Desmocollin-2 OS=Homo sapiens PE=2 SV=1	0.005	6.405	3.07018	5	2	101	60	43.3	41.7	53.8	56	47.3	57.9	42.1	41.6	52	56	45.5	1	1	1	1	1	1	0.096	0	6.79	2	O
P36222	Chitinase-3-like protein 1 OS=Homo sapiens GN=CHI3L1 PE=1 SV=2	0.006	4.49	5.74413	2	2	42.6	17.7	17.7	17.6	18.4	23	22.1	17.1	17.3	17.6	17.8	23	21.3	1	1	1	1	1	1	0.194	0	0	2	O
B2RBW9	cDNA, FLJ95746, highly similar to Homo sapiens inhibin, beta C (INHBC), mRNA OS=Homo sapiens PE=2 SV=1	0	13.362	12.5	10	4	38.2	236.8	279.8	265.5	261.5	237.4	250.6	228.4	272.3	264.9	252.5	237.4	241.1	2	2	2	2	2	2	1.276	0	17.21	4	O
Q61726	TREMBL:Q61726 Tax_Id=10090 Gene_Symbol=5430421N21Rik Keratin type II	0	69.571	26.7223	85	3	52.8	238.6	281.6	4241.4	271.6	258.1	271.1	230.1	274	4231.8	262.3	258.1	260.8	4	4	4	4	4	4	3.642	1	197.74	18	O
Q92520	Protein FAM3C OS=Homo sapiens GN=FAM3C PE=1 SV=1	0.005	6.918	7.04846	3	1	24.7																			0.334	0	2.79	1
Q9NQ79	Cartilage acidic protein 1 OS=Homo sapiens GN=CRTAC1 PE=1 SV=2	0	48.229	17.8517	21	10	71.4	1247.9	1103.8	1158.9	1642.6	1377.6	1347.7	1203.5	1074.1	1156.3	1586.1	1377.6	1296.5	9	9	9	9	9	9	1.31	0	48.6	10	O
Q8WWZ8	Oncoprotein-induced transcript 3 protein OS=Homo sapiens GN=OIT3 PE=1 SV=2	0.006	5.566	4.22018	3	2	60	127.2	96.7	117.8	111	139	114.7	122.7	94.1	117.5	107.2	139	110.3	2	2	2	2	2	2	0.172	0	7.54	2	O
D3DT27	Guanylate binding protein 4, isoform CRA_a OS=Homo sapiens GN=GBP4 PE=4 SV=1	0.009	3.413	1.09375	4	1	73.1	500.9	345.4	325.5	486.9	449.6	432.2	483.1	336.1	324.8	470.1	449.6	415.8	1	1	1	1	1	1	0.133	0	6.02	1	O
P10721	Mast/stem cell growth factor receptor Kit OS=Homo sapiens GN=KIT PE=1 SV=1	0	18.96	6.96721	8	7	109.8	460.5	453.7	360.6	566.1	422.8	585.5	444.1	441.5	359.8	546.7	422.8	563.2	6	6	6	6	6	6	0.297	0	13.96	7	O
P18065	Insulin-like growth factor-binding protein 2 OS=Homo sapiens GN=IGFBP2 PE=1 SV=2	0	21.134	22.1538	7	5	34.8	161.3	160.7	152.9	231.8	198.8	239.8	155.6	156.4	152.6	223.8	198.8	230.7	4	4	4	4	4	4	0.874	0	16.66	5	O
Q9Y4L1	Hypoxia up-regulated protein 1 OS=Homo sapiens GN=HYOU1 PE=1 SV=1	0	25.303	7.00701	19	7	111.3	1161.2	1151	1019.7	1011.7	1095.3	1200.7	1119.9	1120	1017.4	976.9	1095.3	1155.1	7	7	7	7	7	7	0.359	0	36.61	7	O
A0A140TA32	Complement C4-A OS=Homo sapiens GN=C4A PE=1 SV=1	0	1108.96	57.2438	3312	0	187.6																			180.161	0	8504.42	90
P28072	Proteasome subunit beta type-6 OS=Homo sapiens GN=PSMB6 PE=1 SV=4	0.006	5.298	4.1841	3	1	25.3	15	15.7	22.3	18.5	19.1	18.9	14.5	15.3	22.2	17.9	19.1	18.2	1	1	1	1	1	1	0.425	0	0	1	O
A0A0A0MTS2	Glucose-6-phosphate isomerase (Fragment) OS=Homo sapiens GN=GPI PE=1 SV=1	0	30.861	18.3246	12	9	64.8	352.8	535.8	1189.3	511.5	888.2	388.5	340.2	521.4	1186.6	493.9	888.2	373.7	7	7	7	7	7	7	0.863	0	24.5	9	O
K7ES00	Histone H3.3 (Fragment) OS=Homo sapiens GN=H3F3B PE=1 SV=1	0.003	7.992	13.245	10	3	16.6	394.4	375.2	2532.5	405.3	365.8	420.6	380.4	365.2	2526.8	391.3	365.8	404.6	3	3	3	3	3	3	1.512	0	12.38	3	O
B5BU24	14-3-3 protein beta/alpha OS=Homo sapiens GN=YWHAB PE=2 SV=1	0	35.038	29.6748	19	3	28.1	299.1	309.1	590.9	307.2	450.1	288.4	288.5	300.8	589.6	296.6	450.1	277.4	4	4	4	4	4	4	4.817	1	33.08	8	O
Q0VDC6	Peptidyl-prolyl cis-trans isomerase OS=Homo sapiens GN=FKBP1A PE=2 SV=1	0	12.399	9.65517	4	1	15.7	67.6	65.7	86.3	59.8	79.4	59.3	65.2	63.9	86.1	57.7	79.4	57	2	2	2	2	2	2	2.728	0	6.43	1	O
A8KAJ3	cDNA FLJ77823, highly similar to Homo sapiens EGF-containing fibulin-like extracellular matrix protein 1, transcript variant 3, mRNA OS=Homo sapiens PE=2 SV=1	0	81.511	31.643	48	12	54.6	2281.9	1875.9	1944.8	2623	2340.5	2349.6	2200.7	1825.5	1940.4	2532.8	2340.5	2260.3	13	13	13	13	13	13	5.422	0	95.1	12	O
P02743	Serum amyloid P-component OS=Homo sapiens GN=APCS PE=1 SV=2	0	80.879	34.0807	286	11	25.4	25694.6	33198.4	30230.6	21340.7	28664.5	32050.8	24780.3	32305.9	30162.2	20606.5	28664.5	30832.4	11	11	11	11	11	11	52.367	0	611.46	11	O
P20618	Proteasome subunit beta type-1 OS=Homo sapiens GN=PSMB1 PE=1 SV=2	0.003	8.469	15.7676	3	3	26.5	58.4	64	79.3	64.5	57.8	54.4	56.3	62.3	79.1	62.3	57.8	52.3	2	2	2	2	2	2	0.585	0	4.61	3	O
A0A087WWQ7	Putative pregnancy-specific beta-1-glycoprotein 7 OS=Homo sapiens GN=PSG7 PE=4 SV=1	0	50.698	15.493	61	0	47.7																			2.162	0	137.37	6
B4DH02	cDNA FLJ50510, highly similar to Heat shock 70 kDa protein 4 OS=Homo sapiens PE=2 SV=1	0	9.581	4.88095	4	4	94.3	91.4	107.7	132.2	111.9	122.3	101.1	88.1	104.8	131.9	108	122.3	97.3	3	3	3	3	3	3	0.172	0	5.08	4	O
A0A0D9SES6	Metastasis-suppressor KiSS-1 OS=Homo sapiens GN=KISS1 PE=1 SV=1	0.006	5.53	26.3889	2	2	15.1	57.1	50	52.1	56.8	49.6	45.6	55.1	48.7	52	54.9	49.6	43.9	1	1	1	1	1	1	0.778	0	3.23	2	O
G3V2W1	Protein Z-dependent protease inhibitor OS=Homo sapiens GN=SERPINA10 PE=1 SV=1	0	80.066	22.1074	78	1	55.1	6652	6084.1	6387.7	5568.1	5462	7225.3	6415.3	5920.5	6373.3	5376.5	5462	6950.6	13	13	13	13	13	13	4.52	13	169.49	12	O
Q9Y490	Talin-1 OS=Homo sapiens GN=TLN1 PE=1 SV=3	0	133.521	15.2696	52	32	269.6	1813.5	1737.8	1452.9	1189.6	2453.3	1571.8	1749	1691.1	1449.6	1148.7	2453.3	1512	25	25	25	25	25	25	0.765	0	113.28	32	O
P39060	Collagen alpha-1(XVIII) chain OS=Homo sapiens GN=COL18A1 PE=1 SV=5	0	29.14	4.27594	10	7	178.1	569.2	544.1	611.8	689.4	611	576	548.9	529.4	610.4	665.7	611	554.1	7	7	7	7	7	7	0.309	0	18.81	7	O
Q14769	Alpha-N-acetylglucosaminidase OS=Homo sapiens GN=ufHSD2 PE=4 SV=1	0	43.255	24.7261	17	1	72																			1.352	0	28.28	12
Q7Z7M0	Multiple epidermal growth factor-like domains protein 8 OS=Homo sapiens GN=MEGF8 PE=1 SV=2	0	42.016	5.72935	18	11	302.9	535.9	585.8	586.1	569.2	535.6	559.2	516.8	570.1	584.8	549.6	535.6	537.9	8	8	8	8	8	8	0.25	0	40.82	11	O
P21333	Filamin-A OS=Homo sapiens GN=FLNA PE=1 SV=4	0	78.927	12.0136	30	24	280.6	690.3	1194.8	990.5	689.5	1478.2	545	665.7	1162.6	988.3	665.8	1478.2	524.3	23	23	23	23	23	23	0.505	1	55.41	25	O
P80108	Phosphatidylinositol-glycan-specific phospholipase D OS=Homo sapiens GN=GPLD1 PE=1 SV=3	0	201.587	34.1667	191	26	92.3	14693.4	13087.8	11550.7	14168.6	10920.3	13483.7	14170.5	12735.9	11524.6	13681.1	10920.3	12971.1	25	25	25	25	25	25	12.154	0	449.42	26	O
B2RBZ5	cDNA, FLJ95778, highly similar to Homo sapiens serpin peptidase inhibitor, clade A (alpha-1 antiproteinase, antitrypsin), member 10 (SERPINA10), mRNA OS=Homo sapiens PE=2 SV=1	0	83.034	24.0991	78	1	50.6	17.5	13.3	17.5	12	11.8	18.7	16.9	13	17.5	11.6	11.8	18	1	1	1	1	1	1	5.629	0	173.04	12	O
B7ZKQ8	PODXL protein OS=Homo sapiens GN=PODXL PE=2 SV=1	0.005	6.877	3.92857	4	2	58.8	153.4	146.3	139	143.4	142.5	144.3	147.9	142.3	138.7	138.5	142.5	138.8	2	2	2	2	2	2	0.212	0	6.58	2	O
P10645	Chromogranin-A OS=Homo sapiens GN=CHGA PE=1 SV=7	0.005	6.906	4.814	4	2	50.7	96.4	108.3	112.6	136.5	116.8	126.1	93	105.3	112.3	131.8	116.8	121.3	2	2	2	2	2	2	0.28	0	6.9	2	O
A0A024RDT4	Lymphocyte cytosolic protein 1 (L-plastin), isoform CRA_a OS=Homo sapiens GN=LCP1 PE=4 SV=1	0	143.489	48.8038	97	29	70.2	3717.9	3776.1	6163.2	4567.2	5482.1	3488.9	3585.6	3674.5	6149.3	4410	5482.1	3356.3	29	29	29	29	29	29	9.564	0	165.19	29	O
A8K7Q1	cDNA FLJ77770, highly similar to Homo sapiens nucleobindin 1 (NUCB1), mRNA OS=Homo sapiens PE=2 SV=1	0	16.163	11.2798	6	5	53.9	130.1	141.1	145.8	228.2	180.2	172	125.5	137.3	145.5	220.3	180.2	165.5	4	4	4	4	4	4	0.45	0	14.72	5	O
Q9UIU0	Dihydropyridine receptor alpha 2 subunit OS=Homo sapiens GN=CACNA2D1 PE=4 SV=1	0	18.821	6.66667	10	7	125.2	317.4	321.9	265.2	372.8	268.7	277.2	306.1	313.2	264.6	359.9	268.7	266.7	6	6	6	6	6	6	0.353	0	12.92	7	O
O75914	Serine/threonine-protein kinase PAK 3 OS=Homo sapiens GN=PAK3 PE=1 SV=2	0.006	5.659	3.57782	2	2	62.3	31.4	31.7	55	38.7	53	33.1	30.3	30.8	54.9	37.4	53	31.8	1	1	1	1	1	1	0.172	0	2.73	2	O
O75629	Protein CREG1 OS=Homo sapiens GN=CREG1 PE=1 SV=1	0.006	5.561	9.54545	1	1	24.1																			0.233	0	3.61	1
B4DLJ3	cDNA FLJ51495, highly similar to ADP-ribosylation factor 5 OS=Homo sapiens PE=2 SV=1	0.005	7.365	9.17031	4	2	25.4	41.1	43.3	57.9	33.1	48.2	32.3	39.6	42.1	57.8	32	48.2	31.1	1	1	1	1	1	1	0.701	0	4.19	2	O
Q13740	CD166 antigen OS=Homo sapiens GN=ALCAM PE=1 SV=2	0	55.663	17.3242	25	9	65.1	1082	955.4	893.9	969.3	947.1	950.1	1043.5	929.7	891.9	935.9	947.1	914	9	9	9	9	9	9	1.738	0	45.06	9	O
A0A0G2JIW1	Heat shock 70 kDa protein 1B OS=Homo sapiens GN=HSPA1B PE=1 SV=1	0	52.056	21.4953	29	8	70.1	262.5	342.6	651.5	317.4	450.5	258.7	253.2	333.4	650	306.5	450.5	248.9	7	7	7	7	7	7	1.801	0	40.56	13	O
B4E1C2	Kininogen 1, isoform CRA_b OS=Homo sapiens GN=KNG1 PE=2 SV=1	0	452.306	52.6398	1327	6	71.9	149415	162176	130337	137100	131978	145049	144098	157816	130042	132383	131978	139535	39	39	39	39	39	39	141.51	33	3474.31	37	O
P31150	Rab GDP dissociation inhibitor alpha OS=Homo sapiens GN=GDI1 PE=1 SV=2	0	11.382	8.50112	8	1	50.6	21.4	13.5	18.2	18.5	17.4	13	20.6	13.2	18.2	17.9	17.4	12.5	1	1	1	1	1	1	0.407	0	15.64	4	O
Q6XMI6	C4 (Fragment) OS=Homo sapiens PE=4 SV=1	0	34.727	73.1707	206	1	4.4	453.7	358.8	517.1	398	584.4	492.9	437.6	349.2	515.9	384.4	584.4	474.2	1	1	1	1	1	1	99	0	485.51	3	O
E1U340	ZNF511/PRAP1 fusion protein OS=Homo sapiens PE=2 SV=1	0	8.987	9.03226	4	3	35.2	353.7	408.8	370.1	420	336.3	317.1	341.1	397.8	369.3	405.5	336.3	305	3	3	3	3	3	3	0.54	0	7.84	3	O
P98160	Basement membrane-specific heparan sulfate proteoglycan core protein OS=Homo sapiens GN=HSPG2 PE=1 SV=4	0	99.115	8.31246	49	28	468.5	1264.3	1438.4	1141.7	1461.7	1387	1310.1	1219.3	1399.7	1139.1	1411.4	1387	1260.3	22	22	22	22	22	22	0.4	0	87.9	28	O
Q15582	Transforming growth factor-beta-induced protein ig-h3 OS=Homo sapiens GN=TGFBI PE=1 SV=1	0	122.987	35.1391	117	22	74.6	4819.8	6068.4	5219.8	4246.9	4273.9	4961.2	4648.3	5905.2	5208	4100.8	4273.9	4772.6	24	24	24	24	24	24	5.449	0	189.08	22	O
D3DPK5	SH3 domain binding glutamic acid-rich protein like 3, isoform CRA_a (Fragment) OS=Homo sapiens GN=SH3BGRL3 PE=4 SV=1	0.003	8.146	11.284	3	3	26.8	51.1	63.6	71.3	38.5	79.6	58.3	49.3	61.9	71.1	37.1	79.6	56.1	2	2	2	2	2	2	0.501	0	1.99	3	O
P04350	Tubulin beta-4A chain OS=Homo sapiens GN=TUBB4A PE=1 SV=2	0	11.471	7.88288	5	1	49.6																			0.222	0	9.38	2
B2R736	cDNA, FLJ93263, highly similar to Homo sapiens intercellular adhesion molecule 3 (ICAM3), mRNA OS=Homo sapiens PE=2 SV=1	0.006	4.754	3.29068	2	2	59.5	87.5	92	126.2	103.1	101.2	84.3	84.4	89.5	125.9	99.5	101.2	81.1	1	1	1	1	1	1	0.179	0	4.25	2	O
P09871	Complement C1s subcomponent OS=Homo sapiens GN=C1S PE=1 SV=1	0	304.253	46.8023	450	24	76.6	24820.7	23910.1	25365.6	24876.4	27014.2	26712.7	23937.5	23267.3	25308.2	24020.5	27014.2	25697.2	29	29	29	29	29	29	49.802	1	1040.69	25	O
Q13201	Multimerin-1 OS=Homo sapiens GN=MMRN1 PE=1 SV=3	0.005	7.241	3.99023	3	3	138	35.4	42.1	37.3	38.6	40.1	41.8	34.1	40.9	37.2	37.3	40.1	40.2	1	1	1	1	1	1	0.085	0	1.73	3	O
Q9HBI1	Beta-parvin OS=Homo sapiens GN=PARVB PE=1 SV=1	0.009	3.467	3.84615	2	1	41.7	45.4	32.5	39.1	26.4	45.9	33.9	43.8	31.7	39	25.5	45.9	32.6	1	1	1	1	1	1	0.259	0	0	1	O
B0YJC6	Vitamin K-dependent protein Z variant 1 OS=Homo sapiens GN=PROZ PE=3 SV=1	0	84.377	30.4038	94	13	46.9	6121.4	6397.6	6832.1	7267.6	5125.6	7129.6	5903.6	6225.6	6816.6	7017.6	5125.6	6858.6	13	13	13	13	13	13	6.667	0	207.33	13	O
B3KS49	cDNA FLJ35478 fis, clone SMINT2007796, highly similar to Gelsolin OS=Homo sapiens PE=2 SV=1	0	191.87	49.6907	304	1	52.3																			25.49	0	812.96	19
P11465	Pregnancy-specific beta-1-glycoprotein 2 OS=Homo sapiens GN=PSG2 PE=2 SV=2	0	69.791	29.5522	69	3	37.2	273	227.9	214.6	334.1	256.3	234.9	263.3	221.8	214.1	322.6	256.3	226	4	4	4	4	4	4	5.31	1	179.65	8	O
A0A024R6I7	Alpha-1-antitrypsin OS=Homo sapiens GN=SERPINA1 PE=1 SV=1	0	28.062	21.7703	16	7	46.7	278.5	355.1	398.8	920.6	869.9	257.1	268.6	345.5	397.9	889	869.9	247.3	6	6	6	6	6	6	0.978	0	26.42	7	O
P08709	Coagulation factor VII OS=Homo sapiens GN=F7 PE=1 SV=1	0	74.148	25.1073	43	8	51.6	1065	1117	1005.5	1209.3	1004.4	1097.7	1027.1	1087	1003.2	1167.7	1004.4	1056	8	8	8	8	8	8	2.914	0	91.78	8	O
O43278	Kunitz-type protease inhibitor 1 OS=Homo sapiens GN=SPINT1 PE=1 SV=2	0	14.494	10.0189	6	5	58.4	253	261	173.2	227.7	232.2	233	244	254	172.8	219.9	232.2	224.1	5	5	5	5	5	5	0.509	0	11.25	5	O
Q32MB2	TREMBL:Q32MB2;Q86Y46 Tax_Id=9606 Gene_Symbol=KRT73 Keratin-73	0.005	6.154	5.18519	5	2	58.9	37	39.8	111.7	29.4	47.3	39.9	35.7	38.7	111.4	28.4	47.3	38.4	2	2	2	2	2	2	0.218	0	3.82	3	O
V9HW80	Epididymis luminal protein 220 OS=Homo sapiens GN=HEL-S-70 PE=2 SV=1	0	14.541	5.83127	6	4	89.3	261.4	267.1	308.9	256.6	280.9	258.1	252.1	259.9	308.2	247.8	280.9	248.3	3	3	3	3	3	3	0.271	0	11.03	4	O
A0A024R9J3	Collectin sub-family member 10 (C-type lectin), isoform CRA_a OS=Homo sapiens GN=COLEC10 PE=4 SV=1	0	15.101	14.8014	10	4	30.7	308.9	303.6	304.7	426.8	352.2	346	297.9	295.4	304	412.1	352.2	332.8	4	4	4	4	4	4	0.719	0	13.86	4	O
Q13103	Secreted phosphoprotein 24 OS=Homo sapiens GN=SPP2 PE=1 SV=1	0	18.303	20.8531	6	4	24.3	171.5	169.3	171.9	323	254	161.1	165.4	164.7	171.5	311.9	254	155	4	4	4	4	4	4	1.894	0	7.64	4	O
Q86UX7	Fermitin family homolog 3 OS=Homo sapiens GN=FERMT3 PE=1 SV=1	0	50.739	19.4903	32	11	75.9	1430.1	738.2	771.7	512.6	1109.2	1200.6	1379.2	718.4	770	495	1109.2	1155	10	10	10	10	10	10	1.371	0	52.32	11	O
P03951	Coagulation factor XI OS=Homo sapiens GN=F11 PE=1 SV=1	0	155.825	48.8	98	28	70.1	6007.1	7226	7942.2	6510.9	8546.2	6971.6	5793.3	7031.8	7924.2	6286.8	8546.2	6706.6	28	28	28	28	28	28	7.984	0	237.61	28	O
Q7Z7M8	UDP-GlcNAc:betaGal beta-1,3-N-acetylglucosaminyltransferase 8 OS=Homo sapiens GN=B3GNT8 PE=1 SV=1	0.006	4.96	6.04534	2	2	43.4	23.7	28.6	23.4	27.9	33.1	33.1	22.9	27.8	23.3	27	33.1	31.8	1	1	1	1	1	1	0.222	0	4.51	2	O
P02747	Complement C1q subcomponent subunit C OS=Homo sapiens GN=C1QC PE=1 SV=3	0	51.731	25.3061	84	5	25.8	7008.7	5992.5	6483.7	6415.4	6818.9	6423.8	6759.3	5831.3	6469	6194.6	6818.9	6179.6	5	5	5	5	5	5	4.179	0	259.48	5	O
V9H1C1	Gelsolin exon 4 (Fragment) OS=Homo sapiens PE=4 SV=1	0	17.287	34.7826	24	1	8	183.7	154	159.6	160.5	175.9	194.4	177.2	149.9	159.2	155	175.9	187	2	2	2	2	2	2	30.623	0	54.33	3	O
B4DPQ0	Complement C1r subcomponent OS=Homo sapiens GN=C1R PE=1 SV=1	0	277.277	50.904	361	1	81.8																			24.396	0	864.25	28
P22792	Carboxypeptidase N subunit 2 OS=Homo sapiens GN=CPN2 PE=1 SV=3	0	138.191	30.4587	262	14	60.5	19264.2	19506.8	18036.1	21744.3	18034.9	20556.7	18578.7	18982.4	17995.3	20996.2	18034.9	19775.2	14	14	14	14	14	14	12.335	0	630.42	14	O
P35590	Tyrosine-protein kinase receptor Tie-1 OS=Homo sapiens GN=TIE1 PE=1 SV=1	0.003	7.859	3.33919	4	3	125	155.1	178	154.9	139.6	137.3	154.3	149.6	173.2	154.5	134.8	137.3	148.4	2	2	2	2	2	2	0.114	0	6.04	3	O
P02760	Protein AMBP OS=Homo sapiens GN=AMBP PE=1 SV=1	0	275.137	50.2841	614	8	39	29001	28347.2	25852.6	32194	26722.3	28918	27969	27585.1	25794.1	31086.3	26722.3	27818.7	23	23	23	23	23	23	463.159	13	1476.15	17	O
A0A024RBS2	60S acidic ribosomal protein P0 OS=Homo sapiens GN=RPLP0 PE=3 SV=1	0.006	4.478	11.041	4	2	34.3																			0.274	0	0	2
B7Z556	cDNA FLJ56822, highly similar to Alpha-2-HS-glycoprotein OS=Homo sapiens PE=2 SV=1	0	113.541	46.5306	284	1	27.3	45.9	41.3	38.8	45.3	48.5	51.5	44.3	40.2	38.7	43.8	48.5	49.5	1	1	1	1	1	1	27.943	0	848.06	9	O
P01031	Complement C5 OS=Homo sapiens GN=C5 PE=1 SV=4	0	792.175	49.7613	1493	76	188.2	134196	123813	121163	108823	119435	132049	129421	120484	120889	105079	119435	127029	90	90	90	90	90	90	66.608	8	3597.79	84	O
P14625	Endoplasmin OS=Homo sapiens GN=HSP90B1 PE=1 SV=1	0	69.255	22.9141	37	20	92.4	1607.6	1630.1	1439.7	1540.4	1768.4	1647.5	1550.4	1586.3	1436.4	1487.4	1768.4	1584.9	18	18	18	18	18	18	2.384	0	57.52	20	O
P09466	Glycodelin OS=Homo sapiens GN=PAEP PE=1 SV=2	0	11.615	11.6667	11	2	20.6	427.8	291.7	218.8	515	283	413	412.6	283.9	218.3	497.3	283	397.3	2	2	2	2	2	2	1.512	0	8.49	2	O
P41361	SWISS-PROT:P41361 (Bos taurus) Antithrombin-III precursor	0	49.132	16.5591	208	3	52.3	2367.3	2389.6	2512.6	2249.3	1976.5	2572.6	2283.1	2325.4	2506.9	2172	1976.5	2474.8	3	3	3	3	3	3	1.848	0	379.86	9	O
A8K2T6	cDNA FLJ76013, highly similar to Homo sapiens EPH receptor A1 (EPHA1), mRNA OS=Homo sapiens PE=2 SV=1	0.006	4.299	1.84426	1	1	108																			0.044	0	4.12	1
B3KXB6	cDNA FLJ45101 fis, clone BRAWH3032298, highly similar to Tenascin-N OS=Homo sapiens PE=2 SV=1	0.003	7.858	2.77136	5	2	143.8																			0.094	0	3.37	2
P13671	Complement component C6 OS=Homo sapiens GN=C6 PE=1 SV=3	0	360.219	52.4625	551	5	104.7	48774.7	43179.3	44670	47530.1	46106.9	47575.1	47039.1	42018.4	44569	45894.8	46106.9	45766.5	46	46	46	46	46	46	25.827	41	1389.11	46	O
B1ALD9	Periostin OS=Homo sapiens GN=POSTN PE=1 SV=1	0	60.81	20.9158	31	15	90.1	1207.2	1435.9	1394.2	1609.6	1530.9	1512.2	1164.2	1397.3	1391	1554.2	1530.9	1454.7	14	14	14	14	14	14	1.703	0	54.56	15	O
P48740	Mannan-binding lectin serine protease 1 OS=Homo sapiens GN=MASP1 PE=1 SV=3	0	181.399	42.6323	136	10	79.2	6791.4	6697.5	6916.9	6210.5	7169.7	6591.1	6549.7	6517.4	6901.3	5996.8	7169.7	6340.5	26	26	26	26	26	26	19.092	14	313.4	24	O
Q59EA3	Cadherin 5, type 2 preproprotein variant (Fragment) OS=Homo sapiens PE=2 SV=1	0	61.375	13.1351	45	10	89.9	3734.3	2895.9	2745.6	2777.7	2940.9	2881.8	3601.4	2818	2739.4	2682.2	2940.9	2772.2	11	11	11	11	11	11	1.543	0	117.23	10	O
A0A0S2Z2Z6	Annexin (Fragment) OS=Homo sapiens GN=ANXA6 PE=2 SV=1	0	29.553	16.7905	14	10	75.8	238.6	459.4	1207.5	514.1	752.9	303.1	230.1	447.1	1204.8	496.4	752.9	291.6	9	9	9	9	9	9	0.66	0	27.28	10	O
Q59HB3	Apolipoprotein B variant (Fragment) OS=Homo sapiens PE=2 SV=1	0	947.357	56.3467	2043	1	183.5	125.4	107.4	112	132.2	121.3	112.9	120.9	104.6	111.7	127.7	121.3	108.6	1	1	1	1	1	1	80.934	0	4797.25	91	O
B2R7D2	cDNA, FLJ93389, highly similar to Homo sapiens multiple inositol polyphosphate histidine phosphatase, 1 (MINPP1), mRNA OS=Homo sapiens PE=2 SV=1	0	26.157	13.5524	14	7	55.1	325.3	301	256.4	311.2	320.5	294.7	313.7	292.9	255.8	300.5	320.5	283.5	8	8	8	8	8	8	1.096	0	25.47	7	O
A5D6W6	Fat storage-inducing transmembrane protein 1 OS=Homo sapiens GN=FITM1 PE=2 SV=1	0.006	5.077	3.42466	4	1	32.2	116.8	93.2	73.5	75.7	90.6	86.2	112.6	90.7	73.3	73.1	90.6	82.9	1	1	1	1	1	1	0.359	0	2.14	1	O
Q7Z4X0	MO25-like protein OS=Homo sapiens PE=2 SV=1	0.006	4.803	4.98534	3	2	39.7	92.9	96.6	141.8	97.5	130.2	97.8	89.6	94	141.5	94.1	130.2	94.1	2	2	2	2	2	2	0.186	0	4.95	2	O
B2R815	cDNA, FLJ93695, highly similar to Homo sapiens serpin peptidase inhibitor, clade A (alpha-1 antiproteinase, antitrypsin), member 4 (SERPINA4), mRNA OS=Homo sapiens PE=2 SV=1	0	228.197	55.0351	399	22	48.5	23218.3	24425.6	18801	22149.1	21250.5	22960.3	22392.1	23768.9	18758.5	21387.1	21250.5	22087.5	26	26	26	26	26	26	99	0	929.28	22	O
P63104	14-3-3 protein zeta/delta OS=Homo sapiens GN=YWHAZ PE=1 SV=1	0	80.185	42.449	41	7	27.7	2641.4	1779	2883.1	1455	2519.8	2164.3	2547.4	1731.1	2876.6	1404.9	2519.8	2082	12	12	12	12	12	12	10.288	5	100	11	O
P58546	Myotrophin OS=Homo sapiens GN=MTPN PE=1 SV=2	0.006	4.854	14.4068	4	1	12.9	81.2	69.1	92.1	67.9	84.4	76.1	78.3	67.3	91.9	65.5	84.4	73.2	1	1	1	1	1	1	0.334	0	5.28	1	O
P05164	Myeloperoxidase OS=Homo sapiens GN=MPO PE=1 SV=1	0	22.126	9.79866	13	7	83.8	265.5	529	527.6	339.1	496.3	318.6	256.1	514.8	526.4	327.4	496.3	306.5	6	6	6	6	6	6	0.526	0	12.6	7	O
Q8TER0	Sushi, nidogen and EGF-like domain-containing protein 1 OS=Homo sapiens GN=SNED1 PE=2 SV=2	0.006	5.204	1.69851	2	2	152.1	47.7	50.4	37.2	60.2	53.3	44.2	46	49.1	37.1	58.2	53.3	42.5	2	2	2	2	2	2	0.063	0	2.44	2	O
Q16853	Membrane primary amine oxidase OS=Homo sapiens GN=AOC3 PE=1 SV=3	0	14.541	6.02883	10	4	84.6	177.5	177.7	180.4	204.3	183.6	215.3	171.2	172.9	180	197.3	183.6	207.1	4	4	4	4	4	4	0.354	0	19.52	4	O
D3DNU8	Kininogen 1, isoform CRA_a OS=Homo sapiens GN=KNG1 PE=4 SV=1	0	441.556	70.2576	1411	6	47.8	8145.2	8791.4	7101.8	7922.8	6361.1	8362.8	7855.4	8555.1	7085.7	7650.2	6361.1	8044.9	6	6	6	6	6	6	726.895	0	3775.17	37	O
A0A024RDE1	SPARC-like 1 (Mast9, hevin), isoform CRA_a OS=Homo sapiens GN=SPARCL1 PE=4 SV=1	0	32.841	13.253	14	10	75.2	310	322.2	303.6	355.3	291.2	314.9	299	313.5	302.9	343.1	291.2	302.9	9	9	9	9	9	9	0.947	0	22.39	10	O
Q13228	Selenium-binding protein 1 OS=Homo sapiens GN=SELENBP1 PE=1 SV=2	0	50.627	29.8729	23	12	52.4	687.4	932.9	1052.9	770.5	763.7	626.4	662.9	907.8	1050.5	744	763.7	602.6	11	11	11	11	11	11	2.282	0	45.83	12	O
A0A024R5J8	Leucine rich repeat containing 54, isoform CRA_a OS=Homo sapiens GN=LRRC54 PE=4 SV=1	0.005	7.539	13.0312	4	3	37.8	14.7	12	11.8	12.5	13.4	16.3	14.2	11.7	11.8	12.1	13.4	15.7	1	1	1	1	1	1	0.585	0	2.54	3	O
K7ERQ8	Uncharacterized protein (Fragment) OS=Homo sapiens PE=4 SV=1	0.006	5.526	3.90071	4	1	31.4	19.9	22.3	51.8	23.5	38.9	22.8	19.2	21.7	51.7	22.7	38.9	21.9	1	1	1	1	1	1	0.292	0	2.45	1	O
D6RF35	Vitamin D-binding protein OS=Homo sapiens GN=GC PE=1 SV=1	0	539.047	68.9076	1862	2	53	25876.4	10375.5	17406	20333.9	9418.5	16518	24955.6	10096.5	17366.6	19634.3	9418.5	15890.1	2	2	2	2	2	2	1994.26	0	5189.57	42	O
P13473	Lysosome-associated membrane glycoprotein 2 OS=Homo sapiens GN=LAMP2 PE=1 SV=2	0	14.553	7.07317	10	3	44.9	771.5	757.2	684.8	789.7	758.2	781.8	744	736.9	683.3	762.5	758.2	752.1	3	3	3	3	3	3	0.52	0	20.35	3	O
P80511	Protein S100-A12 OS=Homo sapiens GN=S100A12 PE=1 SV=2	0	17.643	36.9565	25	4	10.6	611.5	1760.3	4179.4	1808.7	4037.2	908.3	589.7	1713	4169.9	1746.5	4037.2	873.8	3	3	3	3	3	3	24.119	0	48.64	4	O
Q96PD5	N-acetylmuramoyl-L-alanine amidase OS=Homo sapiens GN=PGLYRP2 PE=1 SV=1	0	164.727	42.5347	145	15	62.2	7118.1	7120.1	6653.2	8453.4	7561.6	8295.5	6864.8	6928.7	6638.2	8162.5	7561.6	7980.1	15	15	15	15	15	15	11.915	0	419.76	15	O
A0A087WYJ9	Ig mu chain C region OS=Homo sapiens GN=IGHM PE=1 SV=1	0.005	6.402	4.00668	2	2	65.7	100.9	111.1	133.2	119.9	116.1	113.1	97.3	108.1	132.9	115.8	116.1	108.8	2	2	2	2	2	2	0.155	0	4.88	2	O
Q86YV5	Tyrosine-protein kinase SgK223 OS=Homo sapiens GN=SGK223 PE=1 SV=4	0.006	4.441	1.13798	17	1	149.5	72.5	72.8	64.3	74.2	68.9	74.7	69.9	70.9	64.2	71.6	68.9	71.9	1	1	1	1	1	1	0.065	0	12.5	1	O
O60462	Neuropilin-2 OS=Homo sapiens GN=NRP2 PE=1 SV=2	0	10.825	3.97422	6	4	104.8	274.7	231.4	249	282.2	231.8	272.1	264.9	225.2	248.4	272.5	231.8	261.8	3	3	3	3	3	3	0.169	0	11.24	4	O
A0A161I202	Lactoferrin OS=Homo sapiens GN=LTF PE=2 SV=1	0	137.957	46.9761	63	2	78.3	1810.9	2607.3	3137.9	2224.6	4692.3	1913.6	1746.5	2537.2	3130.8	2148.1	4692.3	1840.9	26	26	26	26	26	26	4.109	24	133.96	28	O
Q9UNN8	Endothelial protein C receptor OS=Homo sapiens GN=PROCR PE=1 SV=1	0	12.854	12.605	8	3	26.7	371	364.9	302.1	329.4	323.9	334.1	357.8	355.1	301.4	318.1	323.9	321.4	3	3	3	3	3	3	1.031	0	18.36	3	O
D3YTA9	Calcineurin subunit B type 1 OS=Homo sapiens GN=PPP3R1 PE=1 SV=1	0.006	4.155	8.99471	1	1	21.4																			0.212	0	2.63	1
A0N071	Delta globin OS=Homo sapiens GN=HBD PE=3 SV=1	0	25.253	40.8163	18	1	16	17.4	19.7	25.3	15.5	18.8	16.1	16.8	19.2	25.2	15	18.8	15.5	1	1	1	1	1	1	3.329	0	33.62	5	O
Q59EH3	Acid phosphatase 1 isoform c variant (Fragment) OS=Homo sapiens PE=2 SV=1	0.006	4.136	6.66667	2	1	18.7	15.2	21.6	23	21.9	19.3	20.5	14.7	21.1	22.9	21.2	19.3	19.7	1	1	1	1	1	1	0.585	0	2.05	1	O
A0A0R7FJH5	Coagulation factor XII OS=Homo sapiens GN=F12 PE=3 SV=1	0	149.321	33.9837	231	1	67.8	16368.3	14071	14555	11708.3	12508.5	15457.8	15785.8	13692.7	14522.1	11305.5	12508.5	14870.2	18	18	18	18	18	18	9	17	690.01	19	O
P26583	High mobility group protein B2 OS=Homo sapiens GN=HMGB2 PE=1 SV=2	0.005	6.191	10.0478	3	2	24	64.8	172.5	423.1	143.8	215.8	113.7	62.5	167.8	422.1	138.9	215.8	109.4	2	2	2	2	2	2	0.425	0	8.46	2	O
A0A024R728	Met proto-oncogene (Hepatocyte growth factor receptor), isoform CRA_a OS=Homo sapiens GN=MET PE=3 SV=1	0	15.201	3.19602	5	4	157.6	183.6	192.7	175.6	160.4	173.6	161.2	177.1	187.5	175.2	154.9	173.6	155.1	3	3	3	3	3	3	0.133	0	12.58	4	O
B2R5H0	Protein S100 OS=Homo sapiens PE=2 SV=1	0.005	6.189	17.1429	3	2	11.7	52.6	163.2	510.2	182.2	406.9	100.7	50.7	158.8	509	175.9	406.9	96.9	2	2	2	2	2	2	0.931	0	7.62	2	O
B4DJQ5	cDNA FLJ59211, highly similar to Glucosidase 2 subunit beta OS=Homo sapiens PE=2 SV=1	0.005	7.581	2.99065	3	3	60.1	147.1	136.6	144.7	169.9	171.9	149	141.9	132.9	144.4	164.1	171.9	143.3	3	3	3	3	3	3	0.334	0	5.72	3	O
O75882	Attractin OS=Homo sapiens GN=ATRN PE=1 SV=2	0	200.752	23.5829	161	30	158.4	12158.7	12001	10825.1	11293.5	10911.4	11383.1	11726	11678.3	10800.6	10904.9	10911.4	10950.4	30	30	30	30	30	30	4.623	0	322.99	30	O
B1B0D4	ADAMTS-like protein 2 OS=Homo sapiens GN=ADAMTSL2 PE=1 SV=1	0	9.364	3.20755	6	4	116.2	350.7	395.4	392.6	392.3	379.3	396.6	338.2	384.8	391.7	378.8	379.3	381.5	4	4	4	4	4	4	0.179	0	12.82	4	O
B2RMS9	Inter-alpha (Globulin) inhibitor H4 (Plasma Kallikrein-sensitive glycoprotein) OS=Homo sapiens GN=ITIH4 PE=2 SV=1	0	505.107	49.8925	1484	1	103.3	135287	119029	122452	133276	124624	131755	130473	115829	122175	128691	124624	126747	45	45	45	45	45	45	68.183	44	4085.91	39	O
A8K6K4	cDNA FLJ77565, highly similar to Homo sapiens interleukin 1 receptor accessory protein (IL1RAP), transcript variant 1, mRNA OS=Homo sapiens PE=2 SV=1	0	12.373	4.5614	10	3	65.4	579	458.2	401.6	556.6	556	431.4	558.4	445.9	400.7	537.4	556	415	3	3	3	3	3	3	0.292	0	23.33	3	O
V9HWE1	Epididymis luminal protein 113 OS=Homo sapiens GN=HEL113 PE=2 SV=1	0	37.817	19.0987	22	10	53.6	241.7	459.8	1059.9	508.8	753.8	354.9	233.1	447.5	1057.5	491.3	753.8	341.4	9	9	9	9	9	9	1.412	0	41.22	11	O
A8K9D8	cDNA FLJ78129, highly similar to Homo sapiens reversion-inducing-cysteine-rich protein with kazal motifs (RECK), mRNA OS=Homo sapiens PE=2 SV=1	0	11.986	5.14933	6	4	106.4	120.2	120.4	101.2	140.8	105.8	117.8	115.9	117.1	101	136	105.8	113.3	2	2	2	2	2	2	0.243	0	4.93	4	O
A8K6C1	cDNA FLJ76868, highly similar to Homo sapiens cholesteryl ester transfer protein, plasma (CETP), mRNA OS=Homo sapiens PE=2 SV=1	0	24.404	13.9959	15	7	54.7	649.3	562.3	731.5	677.5	709.6	753.1	626.2	547.2	729.8	654.2	709.6	724.5	7	7	7	7	7	7	0.995	0	29.87	7	O
P07900	Heat shock protein HSP 90-alpha OS=Homo sapiens GN=HSP90AA1 PE=1 SV=5	0	50.594	14.071	22	11	84.6	730	728	1223.6	686	946.9	706.4	704	708.4	1220.8	662.4	946.9	679.5	11	11	11	11	11	11	1.154	0	45.31	11	O
B7Z8B6	cDNA FLJ54395, highly similar to Inter-alpha-trypsin inhibitor heavy chain H1 OS=Homo sapiens PE=2 SV=1	0	237.325	36.7576	624	1	69.5	5065.8	5006.4	4375.5	5020.4	4728.9	5567.6	4885.5	4871.8	4365.6	4847.6	4728.9	5355.9	7	7	7	7	7	7	50.09	4	1783.53	17	O
P24592	Insulin-like growth factor-binding protein 6 OS=Homo sapiens GN=IGFBP6 PE=1 SV=1	0	18.875	19.5833	8	4	25.3	198.2	203.8	171.8	193.6	169.8	181.1	191.1	198.3	171.4	186.9	169.8	174.2	4	4	4	4	4	4	1.424	0	19.71	4	O
P36980	Complement factor H-related protein 2 OS=Homo sapiens GN=CFHR2 PE=1 SV=1	0	77.633	41.4815	79	4	30.6	2808	2508.7	2215.7	1804.6	1929.3	3009.8	2708.1	2441.3	2210.7	1742.6	1929.3	2895.4	5	5	5	5	5	5	10.45	0	216.14	9	O
V9HWK2	Epididymis luminal protein 114 OS=Homo sapiens GN=HEL114 PE=2 SV=1	0	192.576	39.0653	103	39	123.7	8533.4	5322.4	5793.5	4395.9	6718.7	7469.9	8229.7	5179.3	5780.4	4244.7	6718.7	7185.9	35	35	35	35	35	35	3.642	0	216.51	39	O
Q3TTY5	SWISS-PROT:Q3TTY5 Tax_Id=10090 Gene_Symbol=Krt2 Keratin, type II cytoskeletal 2 epidermal	0	30.768	8.06223	21	0	70.9																			0.756	0	40.38	7
P31947	14-3-3 protein sigma OS=Homo sapiens GN=SFN PE=1 SV=1	0	18.398	14.1129	10	1	27.8	21.7	19.9	60.9	24.5	17.5	26.4	20.9	19.4	60.8	23.7	17.5	25.4	1	1	1	1	1	1	1.448	0	13.89	4	O
Q6MZL2	Putative uncharacterized protein DKFZp686M0562 (Fragment) OS=Homo sapiens GN=DKFZp686M0562 PE=2 SV=1	0	35.985	25.5452	26	8	35.1	971.3	858.5	942.9	1045.4	1163.3	876	936.7	835.4	940.8	1009.4	1163.3	842.7	6	6	6	6	6	6	2.594	0	52.34	8	O
P04003	C4b-binding protein alpha chain OS=Homo sapiens GN=C4BPA PE=1 SV=2	0	101.941	31.4908	85	16	67	3453	2149.4	2805	3073.8	5228.8	3525.8	3330.1	2091.6	2798.7	2968.1	5228.8	3391.8	16	16	16	16	16	16	4.135	0	159.62	16	O
D9ZGG2	Vitronectin OS=Homo sapiens GN=VTN PE=4 SV=1	0	212.005	41.6318	855	13	54.3	67131.9	57069.4	52896.7	48964.3	51379.2	58753.4	64743	55535.1	52777	47279.6	51379.2	56519.9	20	20	20	20	20	20	53.844	5	2188.06	19	O
P19320	Vascular cell adhesion protein 1 OS=Homo sapiens GN=VCAM1 PE=1 SV=1	0	81.902	28.0108	36	19	81.2	1492.3	1286.3	1281.8	2028.2	1623.2	1543	1439.2	1251.7	1278.9	1958.4	1623.2	1484.3	17	17	17	17	17	17	2.7	0	61.62	19	O
P24043	Laminin subunit alpha-2 OS=Homo sapiens GN=LAMA2 PE=1 SV=4	0.005	7.072	1.12108	4	3	343.7	124	117.3	117.6	127.5	112.3	124.1	119.6	114.2	117.3	123.1	112.3	119.4	2	2	2	2	2	2	0.036	0	5.46	3	O
Q05CP7	FABP1 protein (Fragment) OS=Homo sapiens GN=FABP1 PE=2 SV=1	0	8.648	15.6716	3	2	15.1	45.8	59.2	53.6	57	48.2	47.3	44.2	57.6	53.5	55.1	48.2	45.5	2	2	2	2	2	2	1.154	0	4.84	2	O
Q00887	Pregnancy-specific beta-1-glycoprotein 9 OS=Homo sapiens GN=PSG9 PE=2 SV=2	0	81.421	33.0986	86	7	48.2	8408.7	5191.3	4980.2	9725.2	10020.4	6618.6	8109.5	5051.8	4968.9	9390.6	10020.4	6367	14	14	14	14	14	14	5.529	7	188.65	14	O
Q16557	Pregnancy-specific beta-1-glycoprotein 3 OS=Homo sapiens GN=PSG3 PE=2 SV=2	0	72.974	30.1402	78	1	47.9	1288.3	1195	921.5	1617.2	1465.4	1212.1	1242.5	1162.8	919.4	1561.6	1465.4	1166	4	4	4	4	4	4	4.754	4	169.12	12	O
M0R0P0	CD209 antigen OS=Homo sapiens GN=CD209 PE=1 SV=1	0.003	7.913	10.4478	3	2	30.5	23	24.5	18	22.8	23.7	19	22.2	23.9	18	22	23.7	18.3	1	1	1	1	1	1	0.501	0	4.57	2	O
ENSEMBL:ENSBTAP00000031900	(Bos taurus) 121 kDa protein	0	142.442	10.0564	805	3	121.4	465.3	460.8	474.6	478.6	558.5	589.9	448.7	448.4	473.5	462.2	558.5	567.5	3	3	3	3	3	3	2.981	0	1777.01	12	O
Q6LDC6	Vitamin D binding protein protein (Fragment) OS=Homo sapiens GN=vitamin D binding protein PE=4 SV=1	0.005	7.647	100	78	1	2.1	14.3	9.4	9.3	8.4	11	12.1	13.8	9.2	9.3	8.1	11	11.6	1	1	1	1	1	1	30.623	0	150.91	3	O
A8K4T6	cDNA FLJ76282, highly similar to Homo sapiens proteasome (prosome, macropain) 26S subunit, non-ATPase, 5 (PSMD5), mRNA OS=Homo sapiens PE=2 SV=1	0.006	5.243	2.97619	1	1	56.2	41.5	43.9	39.2	47	37.9	38.3	40	42.7	39.1	45.4	37.9	36.8	1	1	1	1	1	1	0.075	0	3.05	1	O
P27169	Serum paraoxonase/arylesterase 1 OS=Homo sapiens GN=PON1 PE=1 SV=3	0	108.555	45.9155	162	9	39.7	9129.8	9421.8	12788.5	13891	11340.9	10565.6	8804.9	9168.5	12759.6	13413.1	11340.9	10163.9	10	10	10	10	10	10	10.22	2	403	11	O
B4E0X1	Beta-2-microglobulin OS=Homo sapiens PE=2 SV=1	0	20.918	16.3934	26	2	13.9	3288.2	3224.5	3126.2	3649.7	3181.6	3125.7	3171.2	3137.8	3119.1	3524.1	3181.6	3006.9	2	2	2	2	2	2	3.217	0	68.16	2	O
A0A087WVC6	Receptor-type tyrosine-protein phosphatase eta OS=Homo sapiens GN=PTPRJ PE=1 SV=1	0	38.254	6.78092	22	6	146.5	700.9	591.4	569.6	701.3	657.6	615	676	575.5	568.3	677.1	657.6	591.6	5	5	5	5	5	5	0.451	0	42.64	6	O
B2RBS8	cDNA, FLJ95666, highly similar to Homo sapiens albumin (ALB), mRNA OS=Homo sapiens PE=2 SV=1	0	53.174	24.4663	31	16	69.3	1500.6	1022.6	1472	2210.7	1543.1	1037.5	1447.2	995.2	1468.7	2134.7	1543.1	998.1	14	14	14	14	14	14	1.683	0	56.1	16	O
B7ZMD7	Alpha-amylase OS=Homo sapiens GN=AMY1A PE=2 SV=1	0	22.418	17.0254	10	8	57.7	246.5	291	271.9	181.1	243.3	273.3	237.7	283.2	271.3	174.9	243.3	262.9	6	6	6	6	6	6	0.848	0	19.37	8	O
Q9Y5Y7	Lymphatic vessel endothelial hyaluronic acid receptor 1 OS=Homo sapiens GN=LYVE1 PE=1 SV=2	0	40.276	21.118	28	6	35.2	1456.3	1015	1406.8	1342.4	1245.8	1113	1404.5	987.7	1403.6	1296.2	1245.8	1070.7	6	6	6	6	6	6	3.642	0	48.65	6	O
D3YTG3	Target of Nesh-SH3 OS=Homo sapiens GN=ABI3BP PE=1 SV=1	0	22.649	4.83962	12	7	195.2	550.4	493.4	447.6	467.7	506.1	450.5	530.8	480.1	446.6	451.6	506.1	433.4	7	7	7	7	7	7	0.181	0	22.8	7	O
M9MML6	Low affinity immunoglobulin gamma Fc region receptor III-B OS=Homo sapiens GN=FCGR3B PE=1 SV=1	0	13.289	11.8959	25	1	29.9	8.7	12.1	10.3	13.5	10.3	12.4	8.4	11.8	10.3	13	10.3	11.9	1	1	1	1	1	1	1.276	0	44.19	4	O
Q6LAM1	Heavy chain of factor I (Fragment) OS=Homo sapiens PE=2 SV=1	0	226.13	54.5171	393	2	35.9	4244	3813.7	4478.6	3784.3	4189.5	4488.1	4093	3711.2	4468.5	3654.1	4189.5	4317.5	2	2	2	2	2	2	89.063	0	1090.12	21	O
P28827	Receptor-type tyrosine-protein phosphatase mu OS=Homo sapiens GN=PTPRM PE=1 SV=2	0	9.406	2.82369	3	3	163.6	58.4	48.9	50.1	47.9	43.4	44.5	56.3	47.6	50	46.3	43.4	42.8	2	2	2	2	2	2	0.094	0	4.97	3	O
P07996	Thrombospondin-1 OS=Homo sapiens GN=THBS1 PE=1 SV=2	0	104.662	20.4274	60	1	129.3	25.8	56	52	60.3	60.3	65.9	24.9	54.5	51.9	58.2	60.3	63.4	1	1	1	1	1	1	1.61	0	113.08	23	O
Q4W4Y1	Dopamine receptor interacting protein 4 OS=Homo sapiens GN=DRIP4 PE=2 SV=1	0	10.927	6.2212	5	5	96	114.6	154	213.8	141.9	176.5	124.5	110.5	149.8	213.3	137	176.5	119.8	3	3	3	3	3	3	0.233	0	5.32	5	O
F5H5D3	Tubulin alpha-1C chain OS=Homo sapiens GN=TUBA1C PE=1 SV=1	0	24.624	17.7264	15	2	57.7	235.8	239.7	546.3	242.8	257	244.6	227.4	233.3	545.1	234.5	257	235.3	7	7	7	7	7	7	1.043	5	19.78	7	O
P08697	Alpha-2-antiplasmin OS=Homo sapiens GN=SERPINF2 PE=1 SV=3	0	262.333	56.4155	467	13	54.5	30420	28683.8	25646.5	25118.7	26372.7	27205	29337.5	27912.7	25588.5	24254.5	26372.7	26170.8	26	26	26	26	26	26	109.069	13	1021.17	24	O
O76013	SWISS-PROT:O76013 Keratin, type I cuticular HA6 (Hair keratin, type I HA6)	0	45.308	14.9893	43	4	52.2	116.2	141.3	5066	129.1	140	138.3	112.1	137.5	5054.5	124.7	140	133	5	5	5	5	5	5	1.477	1	76.78	9	O
P04066	Tissue alpha-L-fucosidase OS=Homo sapiens GN=FUCA1 PE=1 SV=4	0	35.263	16.7382	22	7	53.7	593	755.8	721.3	853.3	637.9	602.4	571.9	735.4	719.7	824	637.9	579.5	7	7	7	7	7	7	1.754	0	31.59	7	O
Q96IY4	Carboxypeptidase B2 OS=Homo sapiens GN=CPB2 PE=1 SV=2	0	91.631	39.0071	108	14	48.4	7397.7	7429.1	6865.6	8073.1	6288.7	7110.7	7134.5	7229.4	6850.1	7795.3	6288.7	6840.4	15	15	15	15	15	15	9	0	282.76	14	O
B7Z6Z4	Myosin light polypeptide 6 OS=Homo sapiens GN=MYL6 PE=1 SV=1	0.006	5.165	5.46218	2	1	26.7	36.7	43.3	57.3	34.7	56.8	31.4	35.4	42.1	57.2	33.5	56.8	30.2	1	1	1	1	1	1	0.311	0	0	1	O
E7EMB3	Calmodulin OS=Homo sapiens GN=CALM2 PE=1 SV=1	0	13.91	23.4694	7	4	21.7	508.9	423.2	748.3	351.4	600.3	378.9	490.8	411.9	746.6	339.4	600.3	364.5	4	4	4	4	4	4	1.31	0	16.86	4	O
Q14525	SWISS-PROT:Q14525 Keratin, type I cuticular HA3-II (Hair keratin, type I HA3-II)	0	68.859	24.505	63	5	46.2	129.6	140.5	11158.2	136	140.2	162.3	125	136.8	11133	131.4	140.2	156.1	5	5	5	5	5	5	3.771	0	137.29	11	O
A0A5E4	Uncharacterized protein OS=Homo sapiens PE=2 SV=1	0	11.417	18.7234	10	4	24.7	333.2	309.1	370.8	382.6	301.8	315.8	321.3	300.8	370	369.4	301.8	303.8	4	4	4	4	4	4	1.154	0	24.13	4	O
V9GYM3	Apolipoprotein A-II OS=Homo sapiens GN=APOA2 PE=1 SV=1	0	58.741	48.1203	112	7	14.9	10308	13025.7	31604.7	18055.6	6783.9	13263.4	9941.2	12675.5	31533.2	17434.4	6783.9	12759.2	6	6	6	6	6	6	55.234	0	319.64	7	O
V9HWD8	Epididymis secretory sperm binding protein Li 163pA OS=Homo sapiens GN=HEL-S-163pA PE=2 SV=1	0	179.213	49.899	557	11	54.2	37740.9	38347.4	35725.4	42612.4	38846.5	40590.2	36397.9	37316.4	35644.6	41146.3	38846.5	39047.1	19	19	19	19	19	19	56.797	8	1536.16	21	O
A0A024RB87	RAP1B, member of RAS oncogene family, isoform CRA_a OS=Homo sapiens GN=RAP1B PE=4 SV=1	0.005	6.169	5.97826	2	1	20.8	70.8	51.3	101.9	64.2	70.4	60.2	68.3	49.9	101.7	61.9	70.4	57.9	1	1	1	1	1	1	0.468	0	4.95	1	O
A8K6G4	cDNA FLJ77564 OS=Homo sapiens PE=2 SV=1	0	155.074	38.2313	94	3	80.2	5868.6	5800.7	4492.3	6663	6272.2	4760.1	5659.8	5644.8	4482.1	6433.8	6272.2	4579.1	22	22	22	22	22	22	8.363	19	209.45	21	O
Q86UD1	Out at first protein homolog OS=Homo sapiens GN=OAF PE=2 SV=1	0	22.915	24.5421	22	6	30.7	801.3	859.8	764.6	841.7	702.8	775.3	772.8	836.7	762.9	812.7	702.8	745.8	5	5	5	5	5	5	2.162	0	33.18	6	O
A0A0A0MSD0	Sushi, von Willebrand factor type A, EGF and pentraxin domain-containing protein 1 OS=Homo sapiens GN=SVEP1 PE=1 SV=1	0	71.543	6.32345	33	21	390.2	1184.3	1313.2	831.7	1369.2	1154.8	1049.4	1142.2	1277.9	829.8	1322	1154.8	1009.5	21	21	21	21	21	21	0.371	0	65.74	21	O
B4DTG5	cDNA FLJ52751, highly similar to Pregnancy-specific beta-1-glycoprotein 1 OS=Homo sapiens PE=2 SV=1	0	88.334	39.5189	104	1	33.1	41	52.3	34.6	61	59.9	46.9	39.5	50.9	34.5	58.9	59.9	45.1	1	1	1	1	1	1	10.159	0	230.61	11	O
P78386	SWISS-PROT:P78386 Keratin, type II cuticular Hb5 (Hair keratin, type II Hb5) - Homo sapiens (Human).	0	73.241	26.2327	78	4	55.8	321.3	355.9	7601.3	314.1	321.1	349.5	309.9	346.3	7584.1	303.3	321.1	336.2	5	5	5	5	5	5	3.453	1	152.58	18	O
Q9BS40	Latexin OS=Homo sapiens GN=LXN PE=1 SV=2	0.006	4.04	8.10811	1	1	25.7	14.2	13.2	12.9	14.3	16	16.1	13.7	12.9	12.9	13.8	16	15.5	1	1	1	1	1	1	0.334	0	2.18	1	O
A0A140VKA6	Testis secretory sperm-binding protein Li 233m OS=Homo sapiens PE=2 SV=1	0.005	6.998	6.23306	3	2	41.3	92.4	111.3	130.5	125.6	113.3	87.8	89.1	108.3	130.2	121.3	113.3	84.5	2	2	2	2	2	2	0.292	0	2.45	2	O
P0DML2	Chorionic somatomammotropin hormone 1 OS=Homo sapiens GN=CSH1 PE=1 SV=1	0	72.402	47.4654	80	8	25	3275	2931.4	2877.3	3215.1	3343.1	2949.2	3158.5	2852.6	2870.8	3104.5	3343.1	2837.1	10	10	10	10	10	10	10.659	0	169.25	8	O
A0A024R944	Serpin peptidase inhibitor, clade C (Antithrombin), member 1, isoform CRA_a OS=Homo sapiens GN=SERPINC1 PE=3 SV=1	0	495.461	61.8534	1851	28	52.6	128112	124746	112526	108990	109348	127757	123553	121393	112272	105240	109348	122900	39	39	39	39	39	39	1078.78	6	4799.35	34	O
A0A096LPE2	Protein SAA2-SAA4 OS=Homo sapiens GN=SAA2-SAA4 PE=4 SV=1	0	22.321	17.7885	26	3	23.3	1311.5	1352.6	2077.7	1474.4	1503.9	2128	1264.8	1316.2	2073	1423.7	1503.9	2047.1	5	5	5	5	5	5	2.728	1	30.78	4	O
A8K646	cDNA FLJ75699, highly similar to Homo sapiens osteoclast stimulating factor 1 (OSTF1), mRNA OS=Homo sapiens PE=2 SV=1	0.006	4.62	9.34579	3	2	23.7	55.3	71.3	111.8	66.2	96.3	65.2	53.3	69.4	111.5	63.9	96.3	62.7	2	2	2	2	2	2	0.389	0	4.57	2	O
O00533	Neural cell adhesion molecule L1-like protein OS=Homo sapiens GN=CHL1 PE=1 SV=4	0	71.865	14.9834	38	1	135																			1.27	0	70.08	14
P12814	Alpha-actinin-1 OS=Homo sapiens GN=ACTN1 PE=1 SV=2	0	79.932	28.139	41	12	103	1299.3	1589.7	1795	860.9	1709.9	1196.6	1253.1	1546.9	1790.9	831.3	1709.9	1151.1	15	15	15	15	15	15	1.569	6	72.42	20	O
K7EPJ4	Cartilage intermediate layer protein 2 OS=Homo sapiens GN=CILP2 PE=1 SV=1	0	9.439	3.27022	6	3	126.8	66.5	71	65.3	58.6	69.1	58.6	64.1	69.1	65.2	56.5	69.1	56.4	3	3	3	3	3	3	0.145	0	10.31	3	O
P15924	Desmoplakin OS=Homo sapiens GN=DSP PE=1 SV=3	0	34.906	5.25949	16	14	331.6	274.1	347.1	1173.7	198.1	271.1	272.6	264.3	337.7	1171	191.3	271.1	262.2	11	11	11	11	11	11	0.182	0	12.13	14	O
A0A0S2Z4R6	Secretoglobin family 1A member 1 isoform 1 (Fragment) OS=Homo sapiens GN=SCGB1A1 PE=2 SV=1	0.006	6.045	12.0879	2	2	10	211.6	180.5	172.2	234.5	162.8	192.9	204.1	175.7	171.8	226.4	162.8	185.6	2	2	2	2	2	2	1.512	0	3.41	2	O
H3BUX1	Mesothelin (Fragment) OS=Homo sapiens GN=MSLN PE=1 SV=1	0.006	4.299	5.27638	2	2	43.8	88.1	100.1	77.2	83.7	92.3	108.4	85	97.4	77	80.8	92.3	104.3	2	2	2	2	2	2	0.222	0	2.34	2	O
V9HVY1	Epididymis secretory sperm binding protein Li 78p OS=Homo sapiens GN=HEL-S-78p PE=2 SV=1	0	260.585	65.7841	273	23	55.9	15978.6	13735.5	20371	18803.2	15108.6	16719.1	15410	13366.3	20324.9	18156.3	15108.6	16083.5	31	31	31	31	31	31	47.697	5	702.84	28	O
O15511	Actin-related protein 2/3 complex subunit 5 OS=Homo sapiens GN=ARPC5 PE=1 SV=3	0.006	4.475	12.5828	3	2	16.3	177.1	207.3	359.3	229.7	316.6	200.5	170.8	201.7	358.5	221.8	316.6	192.9	2	2	2	2	2	2	0.468	0	5.66	2	O
A0A024R2Q7	C-type lectin domain family 3, member B, isoform CRA_a OS=Homo sapiens GN=CLEC3B PE=4 SV=1	0	86.991	49.505	84	1	22.5	6014.9	5556.6	4910.1	5538.1	6084	5622.2	5800.9	5407.3	4899	5347.6	6084	5408.5	9	9	9	9	9	9	30.623	8	197.24	9	O
P11047	Laminin subunit gamma-1 OS=Homo sapiens GN=LAMC1 PE=1 SV=3	0	13.274	3.48042	6	5	177.5	133.7	140.6	127.4	147.1	138.3	137.9	128.9	136.8	127.1	142.1	138.3	132.7	4	4	4	4	4	4	0.176	0	5.96	5	O
A8K2T7	Receptor protein-tyrosine kinase OS=Homo sapiens PE=2 SV=1	0	12.905	3.8843	6	3	134.1	60	52.7	52.8	61.6	58.2	58.1	57.9	51.3	52.7	59.4	58.2	55.9	2	2	2	2	2	2	0.139	0	7.03	3	O
B4DLV7	cDNA FLJ60299, highly similar to Rab GDP dissociation inhibitor beta OS=Homo sapiens PE=2 SV=1	0	35.069	19.5991	19	5	51.1	428.4	581.8	850.5	564.1	662.9	465	413.2	566.2	848.6	544.7	662.9	447.3	6	6	6	6	6	6	1.154	2	39.38	8	O
Q9UJ70	N-acetyl-D-glucosamine kinase OS=Homo sapiens GN=NAGK PE=1 SV=4	0.006	4.482	4.94186	2	2	37.4	16.8	24.8	43.8	30.4	33.8	23.2	16.2	24.1	43.7	29.4	33.8	22.3	2	2	2	2	2	2	0.233	0	1.91	2	O
A8K6C9	cDNA FLJ78037, highly similar to Homo sapiens insulin-like growth factor 2 (somatomedin A), mRNA OS=Homo sapiens PE=2 SV=1	0	16.078	13.8889	15	2	20.2	530.3	618.2	556.7	610.3	477.1	485.7	511.4	601.6	555.4	589.3	477.1	467.2	2	2	2	2	2	2	1.31	0	28.7	2	O
J3KPA1	Cysteine-rich secretory protein 3 OS=Homo sapiens GN=CRISP3 PE=1 SV=1	0	22.34	18.4783	28	5	31	2631	2726.5	2184.9	4136.1	3061.5	2320.5	2537.4	2653.2	2180	3993.8	3061.5	2232.3	4	4	4	4	4	4	3.329	0	59.98	5	O
Q8NFH9	MLL/SEPTIN6 fusion protein (Fragment) OS=Homo sapiens PE=2 SV=1	0.008	3.681	1.61002	2	1	63.1	12.9	12.5	17.5	10.4	14.9	6.1	12.4	12.2	17.5	10	14.9	5.9	1	1	1	1	1	1	0.155	0	1.77	1	O
Q59G50	Semaphorin 3F variant (Fragment) OS=Homo sapiens PE=2 SV=1	0.005	6.369	5.46667	3	3	84.9	28.3	27	27.8	23.4	30.6	24.1	27.3	26.3	27.7	22.6	30.6	23.2	2	2	2	2	2	2	0.145	0	2.26	3	O
P29401	Transketolase OS=Homo sapiens GN=TKT PE=1 SV=3	0	69.346	25.5217	41	15	67.8	1031.1	1745.4	3836.6	1744.4	2808.2	1230.2	994.4	1698.5	3827.9	1684.4	2808.2	1183.4	15	15	15	15	15	15	2.594	0	78.15	15	O
P02753	Retinol-binding protein 4 OS=Homo sapiens GN=RBP4 PE=1 SV=3	0	168.185	77.1144	284	13	23	23191.5	24851.5	23026.3	25722.5	21237.7	24052.2	22366.2	24183.4	22974.2	24837.5	21237.7	23137.8	16	16	16	16	16	16	629.957	0	826.33	13	O
A8K061	cDNA FLJ77880, highly similar to Homo sapiens angiopoietin-like 3, mRNA OS=Homo sapiens PE=2 SV=1	0	21.802	15.2174	15	7	53.6	287.9	289.9	294.5	400	338.2	389.7	277.7	282.1	293.8	386.2	338.2	374.9	5	5	5	5	5	5	0.978	0	17.8	7	O
P02741	C-reactive protein OS=Homo sapiens GN=CRP PE=1 SV=1	0	46.288	27.6786	126	7	25	14967.7	14462.1	18001.2	4986.4	25918.8	15691.5	14435.1	14073.2	17960.5	4814.8	25918.8	15095	7	7	7	7	7	7	22.714	0	304.96	7	O
P43251	Biotinidase OS=Homo sapiens GN=BTD PE=1 SV=2	0	102.961	23.7569	102	11	61.1	6851.8	6720.2	6248.2	6502	5260.7	6086.6	6608	6539.5	6234.1	6278.3	5260.7	5855.2	11	11	11	11	11	11	7.254	0	227.35	11	O
A0A140VJT8	Testicular tissue protein Li 164 OS=Homo sapiens PE=2 SV=1	0	14.58	14.3167	6	6	49.9	118.8	139.5	166.5	145.8	163.7	125.6	114.6	135.7	166.1	140.8	163.7	120.8	6	6	6	6	6	6	0.585	0	10.19	6	O
A0A087WXW9	Collagen alpha-1(V) chain OS=Homo sapiens GN=COL5A1 PE=1 SV=1	0.006	5.328	1.19695	2	2	183.5	48	47.1	58.4	55	57.3	55	46.3	45.8	58.3	53.1	57.3	52.9	1	1	1	1	1	1	0.047	0	2.45	2	O
B4DUV1	Fibulin-1 OS=Homo sapiens PE=2 SV=1	0	221.686	48.986	215	1	70.1	4740.5	4791.5	4228	4598.4	4969.4	4294.7	4571.8	4662.7	4218.4	4440.2	4969.4	4131.4	6	6	6	6	6	6	19.62	6	539.03	25	O
A0A140VJR2	Testicular tissue protein Li 138 OS=Homo sapiens PE=2 SV=1	0	48.607	28.6004	30	12	54.5	1391.3	1494.4	1378.3	1750.8	1569.6	1407.7	1341.8	1454.2	1375.2	1690.5	1569.6	1354.2	7	7	7	7	7	7	2.455	0	64.04	12	O
B7Z538	cDNA FLJ60766, highly similar to Hepatocyte growth factor-like protein OS=Homo sapiens PE=2 SV=1	0	45.874	28.1065	27	1	36.8	200.1	204.8	178.6	185.5	198.5	220.4	193	199.3	178.2	179.1	198.5	212	1	1	1	1	1	1	1.565	0	72.21	6	O
A0A087WWD4	Neural cell adhesion molecule 1 OS=Homo sapiens GN=NCAM1 PE=1 SV=1	0	44.238	12.7828	21	9	97.3	1669.1	1730.5	1429.1	1964.5	1545.3	1566.3	1609.7	1684	1425.9	1896.9	1545.3	1506.8	9	9	9	9	9	9	0.695	0	56.12	9	O
P11464	Pregnancy-specific beta-1-glycoprotein 1 OS=Homo sapiens GN=PSG1 PE=1 SV=1	0	125.704	37.9475	147	3	47.2	8600.7	8002.6	5259.7	8545.7	7232.8	6593.9	8294.6	7787.4	5247.8	8251.7	7232.8	6343.2	12	12	12	12	12	12	9.89	8	339.86	14	O
Q99969	Retinoic acid receptor responder protein 2 OS=Homo sapiens GN=RARRES2 PE=1 SV=1	0	12.983	21.4724	7	3	18.6	138.8	144.8	149.5	153.2	153.4	137	133.9	140.9	149.2	148	153.4	131.8	3	3	3	3	3	3	0.995	0	15.53	3	O
Q9H804	cDNA FLJ14022 fis, clone HEMBA1003538, weakly similar to COMPLEMENT C1R COMPONENT (EC 3.4.21.41) OS=Homo sapiens PE=2 SV=1	0	57.686	17.3516	77	1	48	51	45.7	22.8	59.6	42.4	54.3	49.2	44.5	22.7	57.6	42.4	52.2	1	1	1	1	1	1	3.217	0	170.62	9	O
B4DR52	Histone H2B OS=Homo sapiens PE=2 SV=1	0	26.728	31.3253	28	5	18	726.1	586	3544.1	717.5	653.7	772	700.3	570.3	3536.1	692.8	653.7	742.7	4	4	4	4	4	4	2.415	0	54.09	5	O
P61160	Actin-related protein 2 OS=Homo sapiens GN=ACTR2 PE=1 SV=1	0.005	7.028	6.59898	3	2	44.7	41.6	38.1	61.8	41.6	46.9	39	40.1	37.1	61.7	40.2	46.9	37.5	2	2	2	2	2	2	0.233	0	2.85	2	O
B2R4D5	Actin-related protein 2/3 complex subunit 3 OS=Homo sapiens PE=2 SV=1	0.006	5.177	12.3596	3	2	20.5	47.1	55.8	101	60.1	92.8	51.9	45.4	54.3	100.8	58.1	92.8	49.9	3	3	3	3	3	3	0.778	0	1.81	2	O
I3L0A0	HCG2044781 OS=Homo sapiens GN=TMEM189-UBE2V1 PE=4 SV=1	0.003	8.578	4.59459	7	2	42.2	194.4	272.2	293.5	248.5	242.2	184.3	187.5	264.8	292.8	239.9	242.2	177.3	2	2	2	2	2	2	0.35	0	10.14	2	O
B4DI63	cDNA FLJ59205, highly similar to Mimecan OS=Homo sapiens PE=2 SV=1	0	14.665	10.3933	5	5	40.5	201.5	193.3	157.1	204.4	195.4	191.4	194.3	188.1	156.7	197.3	195.4	184.1	4	4	4	4	4	4	0.688	0	7.68	5	O
P26038	Moesin OS=Homo sapiens GN=MSN PE=1 SV=3	0	78.179	33.6222	44	15	67.8	2532.5	2501.8	4151.2	2373.4	3409.7	2363.7	2442.4	2434.6	4141.8	2291.7	3409.7	2273.8	23	23	23	23	23	23	3.556	8	81.28	23	O
B2R7N9	cDNA, FLJ93532, highly similar to Homo sapiens osteomodulin (OMD), mRNA OS=Homo sapiens PE=2 SV=1	0.006	5.884	4.27553	3	2	49.4	135.3	155.5	126.5	187.3	151.9	154.3	130.5	151.4	126.2	180.9	151.9	148.4	2	2	2	2	2	2	0.274	0	8.74	2	O
P49908	Selenoprotein P OS=Homo sapiens GN=SEPP1 PE=1 SV=3	0	37.49	12.8609	42	7	43.2	3336.6	3266.5	2831.4	2908.1	2890.8	2593.5	3217.9	3178.7	2825	2808	2890.8	2494.9	8	8	8	8	8	8	2.162	0	80.85	7	O
V9HW22	Epididymis luminal protein 33 OS=Homo sapiens GN=HEL-S-72p PE=2 SV=1	0	69.495	29.1022	31	12	70.9	558.1	668.3	1154.4	536.2	779.7	521.1	538.2	650.3	1151.8	517.7	779.7	501.3	12	12	12	12	12	12	2.665	4	51.27	18	O
O95497	Pantetheinase OS=Homo sapiens GN=VNN1 PE=1 SV=2	0	30.518	17.7388	25	7	57	1086.5	830.7	768.4	1054.2	534.4	760.4	1047.8	808.4	766.7	1017.9	534.4	731.5	6	6	6	6	6	6	0.978	0	36.64	7	O
X6R8F3	Neutrophil gelatinase-associated lipocalin OS=Homo sapiens GN=LCN2 PE=1 SV=1	0	16.766	26.5	5	3	22.8	113.4	134.3	147.6	135.4	234.7	109.9	109.4	130.7	147.3	130.7	234.7	105.7	2	2	2	2	2	2	1.154	0	10.38	3	O
Q9P232	Contactin-3 OS=Homo sapiens GN=CNTN3 PE=1 SV=3	0.006	4.317	2.33463	2	2	112.8	25.4	33.3	19.2	20.7	20.9	22.5	24.5	32.4	19.2	20	20.9	21.6	1	1	1	1	1	1	0.076	0	2.38	2	O
B2R9S4	cDNA, FLJ94534, highly similar to Homo sapiens capping protein (actin filament), gelsolin-like(CAPG), mRNA OS=Homo sapiens PE=2 SV=1	0.003	8.464	4.88506	3	2	38.5	26.4	39.1	131.6	50.2	108	30	25.5	38	131.3	48.5	108	28.9	1	1	1	1	1	1	0.54	0	6.66	2	O
P06396	Gelsolin OS=Homo sapiens GN=GSN PE=1 SV=1	0	344.523	50.1279	574	2	85.6	52595.7	55736.2	40620	51256.1	47061.8	45752.2	50724.1	54237.7	40528.1	49492.6	47061.8	44012.9	42	42	42	42	42	42	62.808	39	1519.84	37	O
P34096	Ribonuclease 4 OS=Homo sapiens GN=RNASE4 PE=1 SV=3	0.005	6.745	13.6054	3	2	16.8	142.8	134.2	124.4	139.6	139.9	128	137.7	130.5	124.1	134.8	139.9	123.1	2	2	2	2	2	2	0.995	0	7.06	2	O
P06681	Complement C2 OS=Homo sapiens GN=C2 PE=1 SV=2	0	328.328	48.0053	511	7	83.2	3867.6	3608.1	3289.6	3827.5	3926	3563.2	3730	3511.1	3282.2	3695.9	3926	3427.7	11	11	11	11	11	11	42.481	2	1187.34	35	O
Q59E93	Membrane alanine aminopeptidase variant (Fragment) OS=Homo sapiens PE=2 SV=1	0	103.163	24.565	55	23	110.5	1696.2	1869.6	1645	1648.7	1855.4	1799.9	1635.8	1819.4	1641.3	1592	1855.4	1731.5	22	22	22	22	22	22	2.914	0	103.5	23	O
P01023	Alpha-2-macroglobulin OS=Homo sapiens GN=A2M PE=1 SV=3	0	135.049	23.1343	182	16	163.2	3770.6	2081.5	3256.6	4018.1	2420.7	5577.3	3636.4	2025.5	3249.2	3879.8	2420.7	5365.3	16	16	16	16	16	16	1.907	4	404.9	28	O
P28799	Granulins OS=Homo sapiens GN=GRN PE=1 SV=2	0	9.533	5.90219	4	3	63.5	119.7	118.9	103.8	125	108.5	104.3	115.4	115.7	103.6	120.7	108.5	100.3	3	3	3	3	3	3	0.389	0	5.01	3	O
P06702	Protein S100-A9 OS=Homo sapiens GN=S100A9 PE=1 SV=1	0	77.531	82.4561	147	9	13.2	2394.6	6988.6	20363.3	6708.2	15663.4	3941	2309.4	6800.7	20317.2	6477.4	15663.4	3791.2	10	10	10	10	10	10	132.352	0	326.26	9	O
A0A024R1T2	Keratin, hair, acidic, 5, isoform CRA_a OS=Homo sapiens GN=KRTHA5 PE=3 SV=1	0	57.342	21.978	29	5	50.3	230.5	206.2	5547	223.6	211	233.7	222.3	200.7	5534.5	215.9	211	224.8	6	6	6	6	6	6	1.848	1	61.89	11	O
A0A140VK69	Aspartate aminotransferase OS=Homo sapiens PE=2 SV=1	0	13.344	10.8959	5	5	46.2	128.5	147.1	159.2	178.1	143	156.8	123.9	143.2	158.8	172	143	150.8	4	4	4	4	4	4	0.532	0	11.53	5	O
Q6EMK4	Vasorin OS=Homo sapiens GN=VASN PE=1 SV=1	0	46.728	11.8871	17	6	71.7	377.9	366	345.5	364.2	377.2	364.9	364.5	356.1	344.7	351.7	377.2	351	6	6	6	6	6	6	1.276	0	43.97	6	O
P30520	Adenylosuccinate synthetase isozyme 2 OS=Homo sapiens GN=ADSS PE=1 SV=3	0.008	3.579	4.38596	2	2	50.1	8	19.8	48.2	23.6	37	11.6	7.7	19.3	48.1	22.8	37	11.2	1	1	1	1	1	1	0.179	0	1.9	2	O
D9IAI1	Epididymis secretory protein Li 34 OS=Homo sapiens GN=PEBP1 PE=2 SV=1	0	12.223	17.1123	4	2	21	74.9	73	79.3	73.8	80.9	78.9	72.2	71.1	79.1	71.2	80.9	75.9	2	2	2	2	2	2	0.778	0	5.13	2	O
F5GX75	Vitronectin (Fragment) OS=Homo sapiens GN=VTN PE=1 SV=2	0	76.7	59.322	77	1	13	533	429.1	416.4	430.3	415	451.2	514	417.6	415.5	415.5	415	434	1	1	1	1	1	1	145.78	0	205.99	7	O
Q9HBR0	Putative sodium-coupled neutral amino acid transporter 10 OS=Homo sapiens GN=SLC38A10 PE=1 SV=2	0	12.85	4.37891	6	4	119.7	68.5	79.5	71.4	64.2	67.6	77.5	66.1	77.4	71.2	62	67.6	74.6	2	2	2	2	2	2	0.201	0	6.4	4	O
P25774	Cathepsin S OS=Homo sapiens GN=CTSS PE=1 SV=3	0	11.106	13.2931	6	4	37.5	250.3	293.6	221.6	279.8	265.5	262.3	241.4	285.7	221.1	270.2	265.5	252.3	4	4	4	4	4	4	0.551	0	11.65	4	O
Q3MHN2	SWISS-PROT:Q3MHN2 (Bos taurus) Complement component C9 precursor	0	18.535	6.20438	110	1	62	88.6	80.3	89.5	70.1	90	86.7	85.4	78.2	89.3	67.7	90	83.4	1	1	1	1	1	1	0.403	0	239.16	4	O
Q6S4P3	Ferritin OS=Homo sapiens GN=FTL PE=1 SV=1	0.005	6.741	15.1832	3	3	21.3	145	99	187.1	124.8	127.6	155.6	139.8	96.4	186.7	120.5	127.6	149.7	3	3	3	3	3	3	0.638	0	4.37	3	O
P25311	Zinc-alpha-2-glycoprotein OS=Homo sapiens GN=AZGP1 PE=1 SV=2	0	257.026	62.4161	564	23	34.2	56631.5	61086.8	54258.9	59836.8	59572.7	63692.4	54616.3	59444.5	54136.2	57778	59572.7	61271.1	27	27	27	27	27	27	884.867	0	1315.13	23	O
Q9HCL0	Protocadherin-18 OS=Homo sapiens GN=PCDH18 PE=2 SV=3	0	10.332	4.14097	6	5	126.1	194.3	173.9	175.5	195.1	172.2	191.5	187.4	169.2	175.1	188.4	172.2	184.2	5	5	5	5	5	5	0.228	0	6.54	5	O
A0A024R9B8	Plasma glutamate carboxypeptidase, isoform CRA_a OS=Homo sapiens GN=PGCP PE=4 SV=1	0.003	7.747	6.14407	5	3	51.9	94.8	76.1	139.8	123.8	113.8	94.2	91.4	74.1	139.5	119.5	113.8	90.6	2	2	2	2	2	2	0.334	0	5.75	3	O
D3DRR6	Inter-alpha (Globulin) inhibitor H2, isoform CRA_a OS=Homo sapiens GN=ITIH2 PE=4 SV=1	0	407.535	33.8965	1539	37	106.5	100470	103010	80767.1	106626	82725.5	94340.3	96894.7	100241	80584.4	102957	82725.5	90753.9	41	41	41	41	41	41	48.708	0	3556.85	37	O
B2R4F3	cDNA, FLJ92068, highly similar to Homo sapiens Rho GDP dissociation inhibitor (GDI) beta (ARHGDIB),mRNA OS=Homo sapiens PE=2 SV=1	0	20.476	26.8657	10	5	22.9	946.2	1212.4	2624.5	1140.5	2040.9	1005.5	912.5	1179.8	2618.6	1101.3	2040.9	967.3	5	5	5	5	5	5	1.512	0	23.25	5	O
Q1HBJ4	Mitogen-activated protein kinase OS=Homo sapiens GN=MAPK1 PE=3 SV=1	0.008	3.671	1.94444	7	1	41.4	485.3	247.1	353.4	421.4	436.2	462	468	240.4	352.6	406.9	436.2	444.4	1	1	1	1	1	1	0.222	0	8.03	1	O
B7Z8Q2	cDNA FLJ55606, highly similar to Alpha-2-HS-glycoprotein OS=Homo sapiens PE=2 SV=1	0	247.77	44.5727	720	7	46.6	53895.7	52121.5	51733.5	61291.2	56908.4	52823.8	51977.8	50720.2	51616.5	59182.4	56908.4	50815.7	16	16	16	16	16	16	58.255	8	2089.7	15	O
P00451	Coagulation factor VIII OS=Homo sapiens GN=F8 PE=1 SV=1	0	14.413	1.44619	8	3	266.8	66.6	65	87.8	69.8	75.1	92.7	64.2	63.3	87.6	67.4	75.1	89.2	2	2	2	2	2	2	0.087	0	9.41	3	O
B3KUE5	Phospholipid transfer protein, isoform CRA_c OS=Homo sapiens GN=PLTP PE=2 SV=1	0	17.173	10.5263	9	5	56.6	308.1	266.8	305.5	291.7	288.3	320.8	297.1	259.7	304.8	281.7	288.3	308.6	4	4	4	4	4	4	0.638	0	14.46	5	O
P00558	Phosphoglycerate kinase 1 OS=Homo sapiens GN=PGK1 PE=1 SV=3	0	107.489	44.3645	62	17	44.6	1297.9	1662.5	2924.2	1601.1	2473.2	1380.5	1251.7	1617.8	2917.6	1546	2473.2	1328	19	19	19	19	19	19	5.813	0	130.05	17	O
Q5XQN5	SWISS-PROT:Q5XQN5 (Bos taurus) Keratin, type II cytoskeletal 5	0	42.183	12.6456	39	0	62.9	984.9	2834.6	1581.3	553.4	1302.5	893.3	949.9	2758.4	1577.7	534.4	1302.5	859.3	1	1	1	1	1	1	1.512	1	84.14	12	O
Q6UXB8	Peptidase inhibitor 16 OS=Homo sapiens GN=PI16 PE=1 SV=1	0	47.904	22.2462	33	8	49.4	1514.6	1844.9	1423.1	1484.6	1630.2	1435.2	1460.7	1795.3	1419.9	1433.5	1630.2	1380.6	9	9	9	9	9	9	3.467	0	75.66	8	O
Q6P988	Palmitoleoyl-protein carboxylesterase NOTUM OS=Homo sapiens GN=NOTUM PE=1 SV=2	0	32.475	16.5323	24	7	55.7	1069.6	1011.9	845.1	1368.9	1474.1	1429.3	1031.5	984.7	843.2	1321.8	1474.1	1375	6	6	6	6	6	6	0.978	0	48.31	7	O
D9IWP9	Beta-2-glycoprotein I (Fragment) OS=Homo sapiens PE=2 SV=1	0	213.932	61.3497	440	18	36.2	41669.5	44435.1	39329.4	39049.3	41533.2	35767.6	40186.7	43240.5	39240.4	37705.8	41533.2	34407.9	20	20	20	20	20	20	112.646	0	1203.31	18	O
X6RBG4	Uromodulin OS=Homo sapiens GN=UMOD PE=1 SV=1	0.006	6.011	2.90276	3	2	75.6	82.6	106	88	85.6	88.9	100	79.7	103.1	87.8	82.6	88.9	96.2	2	2	2	2	2	2	0.212	0	6.03	2	O
O00299	Chloride intracellular channel protein 1 OS=Homo sapiens GN=CLIC1 PE=1 SV=4	0	10.336	19.5021	8	4	26.9	131.4	103.9	177.9	89.2	183.2	114.8	126.7	101.1	177.5	86.1	183.2	110.4	4	4	4	4	4	4	0.719	0	9.8	4	O
P02746	Complement C1q subcomponent subunit B OS=Homo sapiens GN=C1QB PE=1 SV=3	0	74.6	41.502	107	7	26.7	4878.5	4201.9	4778.1	4745.1	4844.1	4494.3	4704.9	4088.9	4767.3	4581.8	4844.1	4323.4	8	8	8	8	8	8	16.013	0	271.34	7	O
P26447	Protein S100-A4 OS=Homo sapiens GN=S100A4 PE=1 SV=1	0	17.178	27.7228	13	3	11.7	491.2	837.5	1266.2	751.8	899.8	502.7	473.7	815	1263.3	725.9	899.8	483.6	4	4	4	4	4	4	5.813	0	26.58	3	O
A8K5T0	cDNA FLJ75416, highly similar to Homo sapiens complement factor H (CFH), mRNA OS=Homo sapiens PE=2 SV=1	0	833.372	60.7636	2204	1	138.9	729.4	2232	2432.7	2088.8	2166.9	2927.7	703.4	2172	2427.2	2016.9	2166.9	2816.4	2	2	2	2	2	2	221.754	0	5966.23	71	O
B2R8I2	cDNA, FLJ93914, highly similar to Homo sapiens histidine-rich glycoprotein (HRG), mRNA OS=Homo sapiens PE=2 SV=1	0	170.168	40.7619	282	2	59.5	29922.3	8665.7	15753.7	22391.3	23324.1	25787.8	28857.5	8432.8	15718.1	21620.9	23324.1	24807.5	20	20	20	20	20	20	29.2	18	652.78	20	O
B7ZLI0	Reticulon 4 receptor-like 2 OS=Homo sapiens GN=RTN4RL2 PE=2 SV=1	0.005	6.267	7.38095	3	3	46.1	45.9	42.2	44.7	52	41.2	53	44.3	41.1	44.6	50.3	41.2	51	2	2	2	2	2	2	0.369	0	3.69	3	O
Q8WZA1	Protein O-linked-mannose beta-1,2-N-acetylglucosaminyltransferase 1 OS=Homo sapiens GN=POMGNT1 PE=1 SV=2	0.006	4.718	2.87879	2	2	75.2	101.8	105.8	94.3	108.4	103.4	103.1	98.2	103	94.1	104.7	103.4	99.2	1	1	1	1	1	1	0.125	0	3	2	O
Q9UBX1	Cathepsin F OS=Homo sapiens GN=CTSF PE=1 SV=1	0.006	4.198	1.8595	2	1	53.3	99.3	103.6	148	134.4	103.7	118.7	95.8	100.9	147.7	129.8	103.7	114.2	1	1	1	1	1	1	0.083	0	5.43	1	O
P50990	T-complex protein 1 subunit theta OS=Homo sapiens GN=CCT8 PE=1 SV=4	0.005	7.697	6.20438	4	3	59.6	177.8	226.1	256.9	224.9	252.3	193	171.5	220	256.3	217.1	252.3	185.7	3	3	3	3	3	3	0.252	0	4.41	3	O
P05543	Thyroxine-binding globulin OS=Homo sapiens GN=SERPINA7 PE=1 SV=2	0	210.289	50.6024	484	20	46.3	32081.2	32320.4	29115.6	31308.7	30979.4	32005.4	30939.6	31451.4	29049.7	30231.5	30979.4	30788.7	22	22	22	22	22	22	81.54	0	1002.8	20	O
Q9NZP8	Complement C1r subcomponent-like protein OS=Homo sapiens GN=C1RL PE=1 SV=2	0	72.934	21.3552	108	2	53.5	6163.3	5592.2	6057.1	6975.4	6237.3	5570.2	5944	5441.8	6043.4	6735.4	6237.3	5358.4	9	9	9	9	9	9	4.055	7	249	11	O
P30044	Peroxiredoxin-5, mitochondrial OS=Homo sapiens GN=PRDX5 PE=1 SV=4	0	10.512	8.8785	8	2	22.1	169.3	231.6	418.1	257.6	445.3	186.1	163.3	225.3	417.2	248.7	445.3	179	2	2	2	2	2	2	1.031	0	12.44	2	O
A0A140VJJ2	S-formylglutathione hydrolase OS=Homo sapiens GN=ESD PE=2 SV=1	0.008	3.622	6.02837	2	2	31.4	161.2	159.8	144.1	150.9	164.6	141.3	155.5	155.5	143.8	145.7	164.6	135.9	2	2	2	2	2	2	0.334	0	1.82	2	O
V9HWA9	Epididymis secretory sperm binding protein Li 62p OS=Homo sapiens GN=HEL-S-62p PE=2 SV=1	0	573.792	49.3085	634	81	187	23702.8	23889.6	41933.1	54891.1	52021.3	35955.5	22859.3	23247.4	41838.2	53002.5	52021.3	34588.6	82	82	82	82	82	82	17.452	0	1425.35	81	O
P18428	Lipopolysaccharide-binding protein OS=Homo sapiens GN=LBP PE=1 SV=3	0	130.311	25.3638	178	12	53.4	11265.1	9108	10521.1	8206.9	14355.1	12645.7	10864.2	8863.2	10497.3	7924.6	14355.1	12165	14	14	14	14	14	14	20.544	0	341.1	12	O
E7ETH0	Complement factor I OS=Homo sapiens GN=CFI PE=1 SV=1	0	296.73	41.4552	479	7	66.6	34832.1	32466.7	35403	31669.4	35209.1	36996.5	33592.6	31593.9	35322.9	30579.8	35209.1	35590.1	30	30	30	30	30	30	29.654	21	1304.72	26	O
P04259	Keratin, type II cytoskeletal 6B OS=Homo sapiens GN=KRT6B PE=1 SV=5	0	83.037	29.9645	54	1	60	9.9	71.6	7	6.3	5.3	9.4	9.5	69.7	7	6.1	5.3	9	1	1	1	1	1	1	4.275	0	98.8	18	O
Q8NBP7	Proprotein convertase subtilisin/kexin type 9 OS=Homo sapiens GN=PCSK9 PE=1 SV=3	0	46.624	16.763	31	10	74.2	539.7	598	558.5	445	570.3	671.4	520.5	581.9	557.2	429.7	570.3	645.9	9	9	9	9	9	9	1.512	0	53.25	10	O
P51884	Lumican OS=Homo sapiens GN=LUM PE=1 SV=2	0	124.486	42.8994	282	13	38.4	20874.6	25102.8	17382.7	23204.4	19908.5	21601.3	20131.8	24427.9	17343.4	22406	19908.5	20780.1	15	15	15	15	15	15	63.938	0	672.41	13	O
O60476	Mannosyl-oligosaccharide 1,2-alpha-mannosidase IB OS=Homo sapiens GN=MAN1A2 PE=1 SV=1	0.006	4.16	2.18409	2	1	73	85.5	89.6	95.9	88	72.5	97.2	82.5	87.2	95.7	85	72.5	93.5	1	1	1	1	1	1	0.136	0	4.52	2	O
Q9Y3E8	CGI-150 protein OS=Homo sapiens PE=2 SV=1	0	9.946	6.74603	5	3	55	47.7	74.5	81.5	64.4	67.4	50.9	46	72.5	81.3	62.2	67.4	49	2	2	2	2	2	2	0.311	0	5.49	3	O
A0A024R6Y5	Dipeptidase OS=Homo sapiens GN=DPEP2 PE=3 SV=1	0	37.25	15.4321	21	7	53.3	397.8	386.2	304.3	423.9	400.2	289.7	383.6	375.8	303.6	409.3	400.2	278.7	7	7	7	7	7	7	0.995	0	43.43	7	O
A0A024RD39	Phospholipase A2, group VII (Platelet-activating factor acetylhydrolase, plasma), isoform CRA_a OS=Homo sapiens GN=PLA2G7 PE=4 SV=1	0	17.188	14.7392	11	6	50	334.6	327.1	367.2	519.7	380	401.4	322.7	318.3	366.4	501.8	380	386.1	5	5	5	5	5	5	0.638	0	21.41	6	O
A2A5Y0	TREMBL:A2A5Y0 Tax_Id=10090 Gene_Symbol=Krt31 keratin complex 1, acidic, gene 1	0	80.506	25.4808	65	3	47.1	557.6	597	18196.7	714.3	694.9	606.8	537.8	580.9	18155.5	689.7	694.9	583.7	14	14	14	14	14	14	4.298	11	136.33	14	O
Q9NY97	N-acetyllactosaminide beta-1,3-N-acetylglucosaminyltransferase 2 OS=Homo sapiens GN=B3GNT2 PE=1 SV=2	0	12.282	9.06801	8	3	46	205	195.4	190.3	205	169.4	176.1	197.7	190.1	189.9	197.9	169.4	169.4	3	3	3	3	3	3	0.445	0	8.85	3	O
A0A024R1K7	Tyrosine 3-monooxygenase/tryptophan 5-monooxygenase activation protein, eta polypeptide, isoform CRA_b OS=Homo sapiens GN=YWHAH PE=3 SV=1	0	20.351	17.4797	11	2	28.2	48.6	40.6	54.9	44.3	57.3	42.4	46.9	39.5	54.8	42.8	57.3	40.8	1	1	1	1	1	1	1.783	0	18.03	5	O
A0A0F7G8J1	Plasminogen OS=Homo sapiens GN=PLG PE=2 SV=1	0	54.124	10.0124	247	1	90.6	11.1	10.2	11.8	15	12.2	13.1	10.7	10	11.8	14.5	12.2	12.6	1	1	1	1	1	1	1.358	0	531.35	10	O
B2R773	cDNA, FLJ93312, highly similar to Homo sapiens adipose most abundant gene transcript 1 (APM1), mRNA OS=Homo sapiens PE=2 SV=1	0	30.91	20.082	24	4	26.4	1593.7	1568.4	1566.9	3082.6	2149.4	1837.5	1537	1526.3	1563.4	2976.5	2149.4	1767.6	4	4	4	4	4	4	2.831	0	72.21	4	O
P02750	Leucine-rich alpha-2-glycoprotein OS=Homo sapiens GN=LRG1 PE=1 SV=2	0	118.299	45.5331	259	14	38.2	9930.1	9323.9	10351.8	8477.7	11785.1	12433.9	9576.7	9073.3	10328.4	8186.1	11785.1	11961.2	14	14	14	14	14	14	10.007	0	617.48	14	O
ENSEMBL:ENSBTAP00000038253	(Bos taurus) 63 kDa protein	0	44.752	10.396	33	0	63.1																			1.11	0	80.49	8
B2R6J2	cDNA, FLJ92973, highly similar to Homo sapiens villin 2 (ezrin) (VIL2), mRNA OS=Homo sapiens PE=2 SV=1	0	33.893	15.3584	18	2	69.4	97.6	103.1	152.9	116.9	131.8	98.4	94.1	100.3	152.6	112.9	131.8	94.7	2	2	2	2	2	2	1.031	0	36.8	10	O
P20851	C4b-binding protein beta chain OS=Homo sapiens GN=C4BPB PE=1 SV=1	0	12.791	16.6667	9	4	28.3	424.5	257.7	346.6	380	573.2	432.9	409.4	250.8	345.8	366.9	573.2	416.4	3	3	3	3	3	3	1.054	0	9.51	4	O
P40197	Platelet glycoprotein V OS=Homo sapiens GN=GP5 PE=1 SV=1	0.006	4.76	2.85714	1	1	60.9																			0.089	0	2.53	1
A5PL32	APOL1 protein (Fragment) OS=Homo sapiens GN=APOL1 PE=2 SV=1	0	17.445	11.1617	9	5	48.5	564.7	564.3	803.9	790.9	579.1	602.3	544.6	549.2	802.1	763.7	579.1	579.4	5	5	5	5	5	5	1.081	0	14.37	5	O
P00450	Ceruloplasmin OS=Homo sapiens GN=CP PE=1 SV=1	0	918.357	57.8404	2872	48	122.1	210571	236535	235078	231916	227008	239022	203078	230176	234546	223937	227008	229936	75	75	75	75	75	75	918.679	26	7959.34	68	O
P21291	Cysteine and glycine-rich protein 1 OS=Homo sapiens GN=CSRP1 PE=1 SV=3	0.008	3.564	7.77202	1	1	20.6	17	10.9	13.3	9.1	16.1	12.4	16.4	10.6	13.3	8.8	16.1	11.9	1	1	1	1	1	1	0.179	0	0	1	O
P16401	Histone H1.5 OS=Homo sapiens GN=HIST1H1B PE=1 SV=3	0	20.058	21.6814	7	4	22.6	180.7	185.8	525.2	362.1	414.3	180.1	174.3	180.8	524	349.6	414.3	173.3	4	4	4	4	4	4	2.455	0	16.43	5	O
E9PGN7	Plasma protease C1 inhibitor OS=Homo sapiens GN=SERPING1 PE=1 SV=1	0	155.016	25.5985	316	15	59.5	19616.7	14300.5	13126.8	9063.2	22113.2	26570.9	18918.6	13916.1	13097.1	8751.4	22113.2	25560.8	21	21	21	21	21	21	19.962	0	659.9	15	O
B4DPQ3	cDNA FLJ51034, highly similar to Vitamin K-dependent protein C (EC 3.4.21.69) OS=Homo sapiens PE=2 SV=1	0	85.786	29.7872	61	9	57.4	3707.5	3948.7	3595	3753.4	3402	3578.3	3575.6	3842.5	3586.9	3624.2	3402	3442.3	13	13	13	13	13	13	3.894	6	150.22	16	O
A8K7G6	cDNA FLJ75763, highly similar to Homo sapiens regenerating islet-derived 1 alpha (pancreatic stone protein, pancreatic thread protein) (REG1A), mRNA OS=Homo sapiens PE=2 SV=1	0.008	3.653	6.62651	2	1	18.7	97.4	88	122.6	60.7	65.3	64.9	93.9	85.6	122.3	58.6	65.3	62.4	1	1	1	1	1	1	0.292	0	4.63	1	O
B4DVA7	Beta-hexosaminidase OS=Homo sapiens PE=2 SV=1	0.005	7.56	5.92593	5	2	62	47.5	52.2	63.5	70.8	67.6	57	45.8	50.8	63.4	68.3	67.6	54.8	1	1	1	1	1	1	0.28	0	10.12	3	O
P05019	Insulin-like growth factor I OS=Homo sapiens GN=IGF1 PE=1 SV=1	0	12.186	14.8718	6	2	21.8	265.8	255	244.5	270.7	246.4	202.9	256.3	248.1	243.9	261.4	246.4	195.2	2	2	2	2	2	2	0.585	0	15.48	2	O
E9PR17	CD59 glycoprotein OS=Homo sapiens GN=CD59 PE=1 SV=1	0.005	7.212	15.3846	4	2	14.5	173	161.4	158.1	181.5	166.8	169.4	166.8	157.1	157.7	175.2	166.8	163	2	2	2	2	2	2	2.162	0	7.18	2	O
A0A024R5W6	Tropomyosin 1 (Alpha), isoform CRA_a OS=Homo sapiens GN=TPM1 PE=3 SV=1	0	24.503	17.9577	13	4	32.7	258.3	195.1	215.5	171.7	245	234.2	249.1	189.9	215	165.8	245	225.3	5	5	5	5	5	5	1.462	1	14.97	8	O
P15169	Carboxypeptidase N catalytic chain OS=Homo sapiens GN=CPN1 PE=1 SV=1	0	114.647	42.3581	128	15	52.3	6680.8	6360.6	6413.6	7554.8	6532.3	7231.3	6443.1	6189.6	6399.1	7294.9	6532.3	6956.4	16	16	16	16	16	16	9.965	0	306.78	15	O
Q03167	Transforming growth factor beta receptor type 3 OS=Homo sapiens GN=TGFBR3 PE=1 SV=3	0	8.975	3.76028	4	2	93.4	37.7	30.9	33	36	35.9	37.3	36.4	30	32.9	34.8	35.9	35.9	1	1	1	1	1	1	0.155	0	10.13	2	O
P00761 SWISS-PROT:P00761	Trypsin - Sus scrofa (Pig).	0	70.37	28.5714	122	5	24.4	9368	9081.9	8217.3	8035.7	8503.9	8482.5	9034.6	8837.8	8198.7	7759.3	8503.9	8160	7	7	7	7	7	7	9	1	400.04	6	O
V9HWC9	Superoxide dismutase [Cu-Zn] OS=Homo sapiens GN=HEL-S-44 PE=2 SV=1	0	21.275	27.9221	20	4	15.9	471.4	732.8	702.4	592.6	569.1	491.5	454.6	713.1	700.8	572.3	569.1	472.8	3	3	3	3	3	3	1.61	0	48.55	4	O
Q58EX2	Protein sidekick-2 OS=Homo sapiens GN=SDK2 PE=1 SV=3	0.008	3.935	0.552486	1	1	239.2																			0.019	0	2.6	1
B3KWI4	cDNA FLJ43122 fis, clone CTONG3003737, highly similar to Leucine-rich repeat-containing protein 15 OS=Homo sapiens PE=2 SV=1	0	9.433	3.27022	7	2	64.4	31	59.3	508.7	41.1	35.8	44.6	29.9	57.7	507.5	39.7	35.8	42.9	2	2	2	2	2	2	0.304	0	11.15	2	O
P07333	Macrophage colony-stimulating factor 1 receptor OS=Homo sapiens GN=CSF1R PE=1 SV=2	0	25.392	4.01235	7	3	107.9	773.9	700.5	562.7	869.4	795.9	664.9	746.4	681.7	561.4	839.5	795.9	639.6	3	3	3	3	3	3	0.299	0	20.76	3	O
P05109	Protein S100-A8 OS=Homo sapiens GN=S100A8 PE=1 SV=1	0	77.92	70.9677	173	12	10.8	4657.6	13671	41121.7	13934.9	30916.1	7947.9	4491.9	13303.5	41028.7	13455.5	30916.1	7645.8	14	14	14	14	14	14	999	0	357.3	12	O
A1L4H1	Soluble scavenger receptor cysteine-rich domain-containing protein SSC5D OS=Homo sapiens GN=SSC5D PE=1 SV=3	0	11.154	4.64081	5	4	165.6	87.9	83.7	90.6	105.3	101.2	78.1	84.8	81.4	90.4	101.6	101.2	75.1	3	3	3	3	3	3	0.141	0	12.81	4	O
Q2PPJ7	Ral GTPase-activating protein subunit alpha-2 OS=Homo sapiens GN=RALGAPA2 PE=1 SV=2	0.006	4	0.587293	2	1	210.6	33.3	62.7	36.1	46.9	37.9	26	32.1	61	36	45.3	37.9	25	1	1	1	1	1	1	0.044	0	0	1	O
P62979	Ubiquitin-40S ribosomal protein S27a OS=Homo sapiens GN=RPS27A PE=1 SV=2	0	17.008	30.1282	16	4	18	500.1	832.1	1433.4	693.2	787.6	485.8	482.3	809.7	1430.2	669.4	787.6	467.3	4	4	4	4	4	4	1.848	0	27.38	4	O
B7Z539	cDNA FLJ56954, highly similar to Inter-alpha-trypsin inhibitor heavy chain H1 OS=Homo sapiens PE=2 SV=1	0	424.508	53.6434	1284	22	72.1	73310.5	81860	64526.6	76958.2	62069.8	69739	70701.8	79659.2	64380.6	74310.4	62069.8	67087.8	40	40	40	40	40	40	340.455	15	3342.51	33	O
Q4LE33	TNC variant protein (Fragment) OS=Homo sapiens GN=TNC variant protein PE=2 SV=1	0	25.46	4.47828	14	10	244.2	436.1	370.2	436.2	496.3	474	442.2	420.6	360.3	435.2	479.2	474	425.4	9	9	9	9	9	9	0.235	0	15.2	10	O
A0A080YV01	Lysozyme G OS=Homo sapiens GN=LYZG PE=3 SV=1	0.006	5.712	11.9718	3	2	16.2	149.9	129.7	123.6	149.7	173.8	156.4	144.6	126.2	123.3	144.6	173.8	150.5	2	2	2	2	2	2	0.668	0	4.66	2	O
Q59ED3	Intercellular adhesion molecule 2 variant (Fragment) OS=Homo sapiens PE=2 SV=1	0	24.39	14.5349	12	4	38.4	936.8	686.3	775.9	766.5	810.5	922.9	903.5	667.9	774.1	740.2	810.5	887.8	4	4	4	4	4	4	0.823	0	15.16	4	O
Q86U17	Serpin A11 OS=Homo sapiens GN=SERPINA11 PE=2 SV=2	0	53.894	18.7204	22	8	47	755.3	681.8	783.4	742	670	799.5	728.4	663.4	781.6	716.5	670	769.1	8	8	8	8	8	8	4.456	0	49.05	8	O
D3DP16	Fibrinogen gamma chain, isoform CRA_a OS=Homo sapiens GN=FGG PE=4 SV=1	0	194.947	73.3533	288	1	37.7	165.8	159.2	211.2	214.1	167.8	186.2	159.9	154.9	210.7	206.7	167.8	179.1	1	1	1	1	1	1	99	0	711.38	24	O
Q15430	Coagulation factor V (Fragment) OS=Homo sapiens GN=F5 PE=2 SV=1	0	24.075	30.5085	20	1	26.1	138	98.1	113.2	170.6	26	77.3	133.1	95.5	112.9	164.7	26	74.4	1	1	1	1	1	1	3.329	0	40.18	5	O
B2RDY9	Adenylyl cyclase-associated protein OS=Homo sapiens PE=2 SV=1	0	48.41	31.3684	31	14	51.6	802.8	855.6	1586	744.7	1290.2	787.4	774.2	832.6	1582.4	719.1	1290.2	757.5	14	14	14	14	14	14	2.511	0	46.85	14	O
B2R950	cDNA, FLJ94213, highly similar to Homo sapiens pregnancy-zone protein (PZP), mRNA OS=Homo sapiens PE=2 SV=1	0	551.892	42.7126	918	39	163.8	62296	42443.9	91302.3	121232	19549.3	60977.8	60079.2	41302.8	91095.8	117061	19549.3	58659.7	60	60	60	60	60	60	37.312	15	2250.59	53	O
O43157	Plexin-B1 OS=Homo sapiens GN=PLXNB1 PE=1 SV=3	0	11.321	2.95082	6	4	232.2	48.5	61.2	47.8	54.3	53.7	58.1	46.8	59.6	47.7	52.4	53.7	55.9	2	2	2	2	2	2	0.14	0	4.92	4	O
A0A0K2BMD8	Mutant hemoglobin alpha 2 globin chain OS=Homo sapiens GN=HBA2 PE=3 SV=1	0	29.185	42.9577	19	6	15.2	552.7	977.5	1104.1	965.5	1067.8	808.7	533	951.2	1101.6	932.3	1067.8	778	6	6	6	6	6	6	12.335	0	39.95	6	O
A7LFP5	Beta-mannosidase OS=Homo sapiens GN=MANBA PE=2 SV=1	0	9.948	4.66439	5	5	100.8	186.2	227.2	268.6	232.5	254.8	212.1	179.6	221.1	268	224.5	254.8	204	5	5	5	5	5	5	0.299	0	10.15	5	O
D9YZU5	Beta-globin OS=Homo sapiens GN=HBB PE=3 SV=1	0	63.239	76.8707	42	5	16	1605.5	2316.3	2176.6	2057.1	2139.6	1607.7	1548.4	2254	2171.7	1986.3	2139.6	1546.6	10	10	10	10	10	10	22.101	4	85.84	9	O
A0A0U1RRH7	Histone H2A OS=Homo sapiens PE=3 SV=1	0.005	7.244	16.4706	3	2	18.5	83.2	68	261.1	73.7	70	74.5	80.2	66.2	260.5	71.1	70	71.7	2	2	2	2	2	2	0.874	0	4.16	2	O
Q53XS4	Tyrosine-protein phosphatase non-receptor type OS=Homo sapiens GN=PTPN6 PE=2 SV=1	0.005	6.166	3.01508	4	2	67.7	77.8	81.2	136.4	83.2	104.5	65.3	75	79	136.1	80.3	104.5	62.8	2	2	2	2	2	2	0.259	0	4	2	O
Q8TDY8	Immunoglobulin superfamily DCC subclass member 4 OS=Homo sapiens GN=IGDCC4 PE=1 SV=1	0.006	5.922	2.08	2	2	134.1	26	30.7	22	24.5	30.3	26.8	25.1	29.9	22	23.7	30.3	25.8	2	2	2	2	2	2	0.086	0	4.52	2	O
B2R582	cDNA, FLJ92374, highly similar to Homo sapiens C-type lectin domain family 3, member B (CLEC3B), mRNA OS=Homo sapiens PE=2 SV=1	0	88.71	49.505	92	1	22.5	587.8	383.9	463.2	501.6	618.3	639.2	566.9	373.6	462.2	484.3	618.3	614.9	1	1	1	1	1	1	30.623	0	237.69	9	O
B2R6A3	Na(+)/H(+) exchange regulatory cofactor NHE-RF OS=Homo sapiens PE=2 SV=1	0.008	3.713	5.86592	2	2	38.9	88.4	93.9	175.6	93.2	145.9	83.6	85.3	91.3	175.2	90	145.9	80.4	2	2	2	2	2	2	0.186	0	4.41	2	O
O00187	Mannan-binding lectin serine protease 2 OS=Homo sapiens GN=MASP2 PE=1 SV=4	0	69.824	21.7201	47	14	75.7	2324.1	2783.1	2853.6	2056.6	2753.7	2621.5	2241.4	2708.2	2847.1	1985.8	2753.7	2521.8	14	14	14	14	14	14	2.728	0	98.16	14	O
A0A024R8S5	Protein disulfide-isomerase OS=Homo sapiens GN=P4HB PE=2 SV=1	0	11.651	7.48031	6	4	57.1	221.5	197.2	208.8	193.9	210.1	210.7	213.6	191.9	208.3	187.2	210.1	202.7	4	4	4	4	4	4	0.334	0	7.37	4	O
Q15113	Procollagen C-endopeptidase enhancer 1 OS=Homo sapiens GN=PCOLCE PE=1 SV=2	0	34.544	24.4989	22	8	47.9	375.4	400.4	407.4	533.2	451	524.7	362	389.6	406.5	514.8	451	504.8	7	7	7	7	7	7	1.291	0	46.61	8	O
B2R825	Alpha-1,4 glucan phosphorylase OS=Homo sapiens PE=2 SV=1	0	17.184	7.20189	11	6	97	107.2	151.6	293	169.2	283.7	134	103.4	147.5	292.3	163.4	283.7	128.9	6	6	6	6	6	6	0.374	0	8.59	6	O
E9PK25	Cofilin-1 OS=Homo sapiens GN=CFL1 PE=1 SV=1	0	39.906	39.2157	20	8	22.7	1446.5	978.6	2510.3	1006.8	1908.5	1379.5	1395	952.3	2504.6	972.1	1908.5	1327.1	7	7	7	7	7	7	5.105	0	48.53	8	O
V9HW55	Epididymis secretory protein Li 275 OS=Homo sapiens GN=HEL-S-275 PE=2 SV=1	0.006	6.048	8.55019	3	2	30.2	78.7	100.3	142.1	97.7	109.4	87.8	75.9	97.6	141.8	94.3	109.4	84.5	2	2	2	2	2	2	0.274	0	5.27	2	O
Q3ZCW2	Galectin-related protein OS=Homo sapiens GN=LGALSL PE=1 SV=2	0	10.067	11.6279	3	2	19	66.7	41.1	67	44.4	53	61.9	64.3	40	66.8	42.8	53	59.5	2	2	2	2	2	2	0.778	0	2.74	2	O
Q6UX71	Plexin domain-containing protein 2 OS=Homo sapiens GN=PLXDC2 PE=1 SV=1	0	10.632	5.67108	4	3	59.5	146.2	143.3	127.4	136.8	133.5	143.6	141	139.4	127.1	132.1	133.5	138.1	3	3	3	3	3	3	0.259	0	8.24	3	O
A8K139	cDNA FLJ76744, highly similar to Homo sapiens L1 cell adhesion molecule (L1CAM), transcript variant 1, mRNA OS=Homo sapiens PE=2 SV=1	0.008	3.746	1.82975	3	2	139.9	23.6	25.9	14.7	22	18.7	16.9	22.8	25.2	14.7	21.3	18.7	16.3	1	1	1	1	1	1	0.063	0	0	2	O
Q8J007	Protein C (Fragment) OS=Homo sapiens GN=PROC PE=3 SV=1	0	42.435	50.2564	23	1	22	10.2	16.6	10.8	12.8	12.9	11.5	9.8	16.2	10.8	12.4	12.9	11.1	1	1	1	1	1	1	16.783	0	51.51	8	O
J3KPS3	Fructose-bisphosphate aldolase OS=Homo sapiens GN=ALDOA PE=1 SV=1	0	82.224	45.3804	52	14	39.8	3220.8	3372.3	4416.9	3020.3	4112.4	3020.2	3106.2	3281.7	4406.9	2916.3	4112.4	2905.4	18	18	18	18	18	18	8.047	4	111.95	18	O
P50446	SWISS-PROT:P50446 Tax_Id=10090 Gene_Symbol=Krt6a Keratin, type II cytoskeletal 6A	0	47.418	17.3599	43	0	59.3																			1.683	0	88.64	11
P14550	Alcohol dehydrogenase [NADP(+)] OS=Homo sapiens GN=AKR1A1 PE=1 SV=3	0	9.787	12.9231	4	4	36.6	48	62.1	105.7	64	78.3	54.3	46.3	60.4	105.5	61.8	78.3	52.2	2	2	2	2	2	2	0.468	0	4.49	4	O
P05546	Heparin cofactor 2 OS=Homo sapiens GN=SERPIND1 PE=1 SV=3	0	235.469	56.3126	645	26	57	63370.5	63102.7	56894.4	59112	48380.3	58558.7	61115.5	61406.2	56765.7	57078.2	48380.3	56332.6	31	31	31	31	31	31	46.579	0	1538.49	26	O
Q59EI9	ADP,ATP carrier protein, liver isoform T2 variant (Fragment) OS=Homo sapiens PE=2 SV=1	0	9.59	4.95356	5	1	35.4	209.7	180.3	179.4	186.8	181.9	184	202.2	175.5	179	180.3	181.9	177	1	1	1	1	1	1	0.222	0	7.28	1	O
B2R6W1	cDNA, FLJ93143, highly similar to Homo sapiens complement component 7 (C7), mRNA OS=Homo sapiens PE=2 SV=1	0	486.171	63.5824	549	2	93.5	319.5	805.7	506	826.7	794.5	605.3	308.1	784.1	504.9	798.2	794.5	582.3	2	2	2	2	2	2	99	0	1492.28	46	O
P35443	Thrombospondin-4 OS=Homo sapiens GN=THBS4 PE=1 SV=2	0	19.468	5.7232	14	3	105.8	117.3	111.7	95.6	84.8	112.1	83.2	113.1	108.7	95.4	81.9	112.1	80	2	2	2	2	2	2	0.307	0	32.07	4	O
A8K3I0	cDNA FLJ78437, highly similar to Homo sapiens cartilage oligomeric matrix protein (COMP), mRNA OS=Homo sapiens PE=2 SV=1	0	33.343	17.5694	22	7	82.8	635.1	601.7	493	620.2	554.8	546.3	612.5	585.6	491.9	598.9	554.8	525.5	5	5	5	5	5	5	0.863	1	50.37	8	O
V9HWC7	Epididymis secretory sperm binding protein Li 128m OS=Homo sapiens GN=HEL-S-128m PE=2 SV=1	0	18.647	37.9464	9	8	25	305.5	372.6	506	422.8	366.4	281	294.6	362.6	504.9	408.2	366.4	270.3	7	7	7	7	7	7	2.162	0	11.14	8	O
A0A140VJF4	Biliverdin reductase A OS=Homo sapiens PE=2 SV=1	0.006	4.591	2.7027	2	1	33.4	35.2	49.6	55.8	47.5	45.2	38.8	33.9	48.3	55.7	45.9	45.2	37.3	1	1	1	1	1	1	0.274	0	1.98	1	O
B2R888	Monocyte differentiation antigen CD14 OS=Homo sapiens PE=2 SV=1	0	87.22	34.9333	76	12	40	3419.6	3444.1	3476.2	3079.4	3252.3	3676	3297.9	3351.5	3468.3	2973.4	3252.3	3536.3	13	13	13	13	13	13	10.22	0	178.61	12	O
B2RA39	cDNA, FLJ94686, highly similar to Homo sapiens complement factor H-related 5 (CFHL5), mRNA OS=Homo sapiens PE=2 SV=1	0	72.125	25.3076	59	11	64.3	2294.3	1988.2	2075.4	2026.4	2133.3	2230.2	2212.7	1934.8	2070.7	1956.7	2133.3	2145.4	11	11	11	11	11	11	2.621	0	125.97	12	O
P02452	Collagen alpha-1(I) chain OS=Homo sapiens GN=COL1A1 PE=1 SV=5	0	13.486	3.14208	5	4	138.9	100.1	103.6	97	77.4	108.4	103.3	96.5	100.9	96.8	74.7	108.4	99.4	3	3	3	3	3	3	0.136	0	5.79	4	O
S5FVK9	Lipoprotein B (Fragment) OS=Homo sapiens GN=APOB PE=4 SV=1	0	103.02	57.6159	235	1	17.6																			397.107	0	514.33	11
P12111	Collagen alpha-3(VI) chain OS=Homo sapiens GN=COL6A3 PE=1 SV=5	0	125.524	10.2927	55	22	343.5	1315.3	1432.9	1169.6	1392.6	1346	1487.3	1268.5	1394.3	1167	1344.6	1346	1430.8	26	26	26	26	26	26	0.577	6	99.06	28	O
Q9Y2V2	Calcium-regulated heat-stable protein 1 OS=Homo sapiens GN=CARHSP1 PE=1 SV=2	0.005	6.26	16.3265	2	2	15.9	15	17.6	28.2	17	13.1	11.9	14.5	17.2	28.1	16.4	13.1	11.4	1	1	1	1	1	1	0.668	0	5.44	2	O
Q9BXP8	Pappalysin-2 OS=Homo sapiens GN=PAPPA2 PE=1 SV=4	0.003	8.127	1.67504	2	2	198.4	23.6	23.6	28.1	38.3	34.7	34.6	22.8	22.9	28	37	34.7	33.3	1	1	1	1	1	1	0.062	0	5.87	2	O
P11226	Mannose-binding protein C OS=Homo sapiens GN=MBL2 PE=1 SV=2	0	54.323	45.1613	48	10	26.1	3909.1	2951.3	3306.5	3634.6	3256.9	2661.5	3770	2871.9	3299	3509.6	3256.9	2560.3	9	9	9	9	9	9	10.659	0	79.03	10	O
C9IZP8	Complement C1s subcomponent (Fragment) OS=Homo sapiens GN=C1S PE=1 SV=1	0.006	4.837	16.5049	3	1	11.8	12.4	11.7	14.6	17.5	14.8	13.5	12	11.4	14.6	16.9	14.8	13	1	1	1	1	1	1	1.154	0	6.01	1	O
Q14314	Fibroleukin OS=Homo sapiens GN=FGL2 PE=1 SV=1	0	9.728	6.60592	6	4	50.2	481.8	475.3	389.9	453.2	443.6	583.2	464.7	462.6	389	437.6	443.6	561	4	4	4	4	4	4	0.346	0	11.87	4	O
P27930	Interleukin-1 receptor type 2 OS=Homo sapiens GN=IL1R2 PE=1 SV=1	0.006	5.407	3.26633	1	1	45.4	43.3	35.8	35.2	51.2	37.1	40.1	41.8	34.8	35.1	49.5	37.1	38.6	1	1	1	1	1	1	0.11	0	4.09	1	O
P02671	Fibrinogen alpha chain OS=Homo sapiens GN=FGA PE=1 SV=2	0	450.028	46.5358	843	41	94.9	39896.3	43798	74170.2	69981.1	67887.2	42627.3	38476.6	42620.5	74002.4	67573.3	67887.2	41006.8	47	47	47	47	47	47	121.168	0	2098.55	41	O
P23141	Liver carboxylesterase 1 OS=Homo sapiens GN=CES1 PE=1 SV=2	0	15.821	10.7584	5	5	62.5	48.4	55.1	54	44.2	47.5	41.4	46.7	53.6	53.9	42.7	47.5	39.8	1	1	1	1	1	1	0.417	0	10.69	5	O
K7ER74	Protein APOC4-APOC2 OS=Homo sapiens GN=APOC4-APOC2 PE=1 SV=1	0	20.661	25.2809	22	4	20	1413.2	1683.4	2713.3	3159.9	1251	2215.3	1362.9	1638.1	2707.2	3051.2	1251	2131.1	5	5	5	5	5	5	4.623	1	51.46	5	O
Q59EN5	Prosaposin variant (Fragment) OS=Homo sapiens PE=2 SV=1	0.005	6.277	1.69811	3	1	58.7	43	37.7	44.5	46.7	54.1	36.3	41.5	36.7	44.4	45.1	54.1	34.9	1	1	1	1	1	1	0.145	0	2.01	1	O
Q5VUU6	Myeloid cell nuclear differentiation antigen, isoform CRA_a OS=Homo sapiens GN=MNDA PE=2 SV=1	0	24.622	16.7076	11	7	45.8	232.9	456.7	789.4	398.9	511.8	269.3	224.6	444.5	787.6	385.2	511.8	259.1	6	6	6	6	6	6	1.043	0	17.23	7	O
B4E3D4	cDNA FLJ56293, highly similar to Transmembrane glycoprotein NMB OS=Homo sapiens PE=2 SV=1	0.005	7.476	3.13015	4	2	68	217.9	244.4	142	318.7	189.8	187.4	210.1	237.8	141.7	307.7	189.8	180.3	2	2	2	2	2	2	0.212	0	9.64	2	O
A0A024R462	Fibronectin 1, isoform CRA_n OS=Homo sapiens GN=FN1 PE=4 SV=1	0	460.935	36.2208	317	65	259	11720.3	17374	30521.8	21158	22405.5	17696.6	11303.2	16906.9	30452.8	20430.1	22405.5	17023.9	62	62	62	62	62	62	7.637	0	774.2	65	O
B6V6K6	Mutant myocilin OS=Homo sapiens GN=MYOC PE=2 SV=1	0.006	5.023	3.57143	2	2	57	57	54.1	49.9	44.5	61.6	50.7	55	52.6	49.8	43	61.6	48.8	1	1	1	1	1	1	0.155	0	4.19	2	O
Q68DN3	Putative uncharacterized protein DKFZp781F1414 OS=Homo sapiens GN=DKFZp781F1414 PE=2 SV=1	0	13.228	7.90899	8	5	103	276.7	250.1	247.6	270.2	285.6	257.9	266.9	243.4	247	260.9	285.6	248.1	3	3	3	3	3	3	0.292	0	11.58	5	O
