# Supplementary material for: Proteomic identification of biomarkers in maternal plasma that predict the outcome of rescue cerclage for cervical insufficiency
Source: PLoS One. 2021 Apr 15;16(4):e0250031. doi: 10.1371/journal.pone.0250031 (PMC8049309; doi:10.1371/journal.pone.0250031)
Supplement: S3 Table — (XLSX) [file pone.0250031.s003.xlsx]

## Sheet: S3 Table
S3 Table. List of plasma proteins that exhibited significant differences in a pairwise comparison of spontaneous preterm delivery < 33 weeks vs. ≥ 33 weeks, after rescue cerclage in women with cervical insufficiency, using TMT-based quantitative proteomics.
Uniprot accession number	Protein description	Log2(Normalized 126 intentisy of CON1)	Log2(Normalized 127 intentisy of CON2)	Log2(Normalized 128 intentisy of CON3)	Log2(Normalized 129 intentisy of CASE1)	Log2(Normalized 130 intentisy of CASE2)	Log2(Normalized 131 intentisy of CASE3)	Student's T-test p-value CON_CASE	Expression pattern (in Case)
P16070	CD44 antigen OS=Homo sapiens GN=CD44 PE=1 SV=3	10.1679	10.2074	10.043	10.3463	10.2684	10.3376	0.0323585	UP
Q07954	Prolow-density lipoprotein receptor-related protein 1 OS=Homo sapiens GN=LRP1 PE=1 SV=2	9.21796	9.14873	9.17842	9.45964	9.28725	9.32733	0.0341781	UP
V9HW87	Abhydrolase domain containing 14B, isoform CRA_a OS=Homo sapiens GN=HEL-S-299 PE=2 SV=1	5.60288	5.86295	5.93074	5.38198	5.58796	5.37851	0.0452941	DOWN
Q6UWP8	Suprabasin OS=Homo sapiens GN=SBSN PE=1 SV=2	4.80219	4.79701	5.0268	5.29278	5.14975	5.08321	0.0373897	UP
J3KNP4	Semaphorin-4B OS=Homo sapiens GN=SEMA4B PE=1 SV=1	8.42206	8.46842	8.35447	8.70736	8.55152	8.61102	0.02069	UP
Q6P520	Pregnancy specific beta-1-glycoprotein 4 OS=Homo sapiens GN=PSG4 PE=2 SV=1	6.45286	5.91169	6.19771	7.02348	7.21432	6.59694	0.0344336	UP
Q92859	Neogenin OS=Homo sapiens GN=NEO1 PE=1 SV=2	7.33718	7.31198	7.3672	7.18388	7.24603	7.17193	0.00781688	DOWN
P05362	Intercellular adhesion molecule 1 OS=Homo sapiens GN=ICAM1 PE=1 SV=2	8.73674	8.7492	8.85953	8.98499	8.95623	8.90117	0.0229373	UP
A0A0A0MRJ7	Coagulation factor V OS=Homo sapiens GN=F5 PE=1 SV=1	13.9054	13.8413	13.6709	14.1173	14.1981	13.9549	0.0468386	UP
Q59GW6	Acetyl-CoA acetyltransferase, cytosolic variant (Fragment) OS=Homo sapiens PE=2 SV=1	6.30561	6.23649	6.30743	6.04002	6.06824	6.19771	0.0282166	DOWN
Q9UHG3	Prenylcysteine oxidase 1 OS=Homo sapiens GN=PCYOX1 PE=1 SV=3	10.2832	10.4821	10.4607	10.7867	10.6062	10.7721	0.0216205	UP
Q12841	Follistatin-related protein 1 OS=Homo sapiens GN=FSTL1 PE=1 SV=1	9.83684	9.79116	9.65015	9.93987	9.92362	9.99421	0.0324566	UP
B4DZM1	cDNA FLJ58310, highly similar to Homo sapiens trinucleotide repeat containing 15 (TNRC15), mRNA OS=Homo sapiens PE=2 SV=1	9.02873	8.97585	8.90959	8.87067	8.84361	8.85206	0.0305849	DOWN
B3KWB5	cDNA FLJ42722 fis, clone BRAMY4000277, highly similar to Alpha-1B-glycoprotein OS=Homo sapiens PE=2 SV=1	4.62059	4.62059	4.76553	5.10014	4.926	4.848	0.0312174	UP
A0A087WTY6	Neuroblastoma suppressor of tumorigenicity 1 OS=Homo sapiens GN=NBL1 PE=1 SV=1	6.42626	6.42291	6.29646	6.47411	6.64386	6.63081	0.0440251	UP
A0A140VJC8	Testicular tissue protein Li 2 OS=Homo sapiens PE=2 SV=1	7.05853	7.03782	7.28817	7.59246	7.6489	7.36019	0.0272903	UP
Q53HT9	Complement component 1, r subcomponent variant (Fragment) OS=Homo sapiens PE=2 SV=1	14.4276	14.5177	14.5167	14.6276	14.7316	14.8914	0.0331274	UP
A0A0S2Z3Y1	Lectin galactoside-binding soluble 3 binding protein isoform 1 (Fragment) OS=Homo sapiens GN=LGALS3BP PE=2 SV=1	10.1461	10.1694	10.2907	10.6318	10.7964	10.5396	0.00656516	UP
P12821	Angiotensin-converting enzyme OS=Homo sapiens GN=ACE PE=1 SV=1	6.28725	6.04002	6.0917	6.39917	6.32373	6.40599	0.0412861	UP
D3DRP5	Chromosome 9 open reading frame 19, isoform CRA_a (Fragment) OS=Homo sapiens GN=C9orf19 PE=4 SV=1	5.57894	5.67807	5.51096	5.94017	5.94486	5.77083	0.0169022	UP
Q15166	Serum paraoxonase/lactonase 3 OS=Homo sapiens GN=PON3 PE=1 SV=3	7.57365	7.50859	7.53294	7.61029	7.66605	7.76288	0.0433581	UP
Q13867	Bleomycin hydrolase OS=Homo sapiens GN=BLMH PE=1 SV=1	7.48704	7.54612	7.42543	7.72042	7.6893	7.67525	0.00500573	UP
B2RAS2	cDNA, FLJ95079, highly similar to Homo sapiens cat eye syndrome chromosome region, candidate 1 (CECR1), mRNA OS=Homo sapiens PE=2 SV=1	8.08215	7.86666	8.15634	8.32823	8.39532	8.33002	0.0242967	UP
J3KQ66	Reelin OS=Homo sapiens GN=RELN PE=1 SV=1	6.16591	5.98413	6.18785	6.30378	6.38025	6.46434	0.0273065	UP
P14543	Nidogen-1 OS=Homo sapiens GN=NID1 PE=1 SV=3	8.82528	8.89391	8.76022	8.99774	8.96261	8.98128	0.0181372	UP
Q9HCU0	Endosialin OS=Homo sapiens GN=CD248 PE=1 SV=1	6.55305	6.61324	6.61176	7.09381	6.79572	6.7866	0.0436489	UP
Q6H9L7	Isthmin-2 OS=Homo sapiens GN=ISM2 PE=2 SV=1	8.6453	8.58007	8.30058	8.9655	9.14211	9.06043	0.0095717	UP
Q9NQ79	Cartilage acidic protein 1 OS=Homo sapiens GN=CRTAC1 PE=1 SV=2	10.2853	10.1083	10.1785	10.6818	10.4279	10.3963	0.0401814	UP
P18065	Insulin-like growth factor-binding protein 2 OS=Homo sapiens GN=IGFBP2 PE=1 SV=2	7.3336	7.32823	7.25644	7.85674	7.63517	7.90569	0.00475053	UP
A8K7Q1	cDNA FLJ77770, highly similar to Homo sapiens nucleobindin 1 (NUCB1), mRNA OS=Homo sapiens PE=2 SV=1	7.02348	7.14057	7.18785	7.83415	7.49345	7.42626	0.0260117	UP
A0A024R9J3	Collectin sub-family member 10 (C-type lectin), isoform CRA_a OS=Homo sapiens GN=COLEC10 PE=4 SV=1	8.271	8.24603	8.25125	8.73742	8.46025	8.43463	0.0414779	UP
Q96PD5	N-acetylmuramoyl-L-alanine amidase OS=Homo sapiens GN=PGLYRP2 PE=1 SV=1	12.7973	12.7977	12.6998	13.0453	12.8845	13.0181	0.0214996	UP
A0A024R728	Met proto-oncogene (Hepatocyte growth factor receptor), isoform CRA_a OS=Homo sapiens GN=MET PE=3 SV=1	7.52042	7.59021	7.45615	7.32553	7.43962	7.33271	0.0431165	DOWN
Q9BS40	Latexin OS=Homo sapiens GN=LXN PE=1 SV=2	3.82782	3.72247	3.6893	3.83794	4	4.00899	0.0435808	UP
A8K061	cDNA FLJ77880, highly similar to Homo sapiens angiopoietin-like 3, mRNA OS=Homo sapiens PE=2 SV=1	8.16942	8.17941	8.20212	8.64386	8.40173	8.60622	0.00841078	UP
Q6P988	Palmitoleoyl-protein carboxylesterase NOTUM OS=Homo sapiens GN=NOTUM PE=1 SV=2	10.0629	9.98285	9.72298	10.4188	10.5256	10.4811	0.00672843	UP
A8K7G6	cDNA FLJ75763, highly similar to Homo sapiens regenerating islet-derived 1 alpha (pancreatic stone protein, pancreatic thread protein) (REG1A), mRNA OS=Homo sapiens PE=2 SV=1	6.60585	6.45943	6.93781	5.92363	6.02901	6.02015	0.0096485	DOWN
Q15113	Procollagen C-endopeptidase enhancer 1 OS=Homo sapiens GN=PCOLCE PE=1 SV=2	8.55228	8.6453	8.6703	9.05853	8.81698	9.03535	0.0149201	UP
Q9BXP8	Pappalysin-2 OS=Homo sapiens GN=PAPPA2 PE=1 SV=4	4.56072	4.56072	4.8125	5.25927	5.11686	5.1127	0.00586257	UP
P23141	Liver carboxylesterase 1 OS=Homo sapiens GN=CES1 PE=1 SV=2	5.59694	5.78398	5.75489	5.46597	5.56986	5.37156	0.0408958	DOWN
