# Supplementary material for: Proteomic identification of biomarkers in maternal plasma that predict the outcome of rescue cerclage for cervical insufficiency
Source: PLoS One. 2021 Apr 15;16(4):e0250031. doi: 10.1371/journal.pone.0250031 (PMC8049309; doi:10.1371/journal.pone.0250031)
Supplement: S4 Table — (XLSX) [file pone.0250031.s004.xlsx]

## Sheet: S4 Table 
S4 Table. List of surrogate peptides for MRM method development.
Peptide sequence	Uniprot accession number
GPVGLAIDFPESK	sp|Q07954|LRP1_HUMAN
AALSGANVLTLIEK	sp|Q07954|LRP1_HUMAN
ALSIGFETCR	sp|P16070|CD44_HUMAN
YGFIEGHVVIPR	sp|P16070|CD44_HUMAN
LNGYVDAGDSWR	sp|P12821|ACE_HUMAN
VSFLGLDLDAQQAR	sp|P12821|ACE_HUMAN
LYTVEYLSNMVGGR	sp|Q13867|BLMH_HUMAN
TLYNNQPIDFLK	sp|Q13867|BLMH_HUMAN
VDSLVGAGPASR	sp|Q9HCU0|CD248_HUMAN
CVALEASGEHR	sp|Q9HCU0|CD248_HUMAN
DVAAEAGVSK	sp|Q9NQ79|CRAC1_HUMAN
GVALADFNR	sp|Q9NQ79|CRAC1_HUMAN
GNWGHLDQVAALR	sp|P23141|EST1_HUMAN
EGYLQIGANTQAAQK	sp|P23141|EST1_HUMAN
ICANVFCGAGR	sp|Q12841|FSTL1_HUMAN
GSNYSEILDK	sp|Q12841|FSTL1_HUMAN
LEGEACGVYTPR	sp|P18065|IBP2_HUMAN
LIQGAPTIR	sp|P18065|IBP2_HUMAN
VELAPLPSWQPVGK	sp|P05362|ICAM1_HUMAN
DGTFPLPIGESVTVTR	sp|P05362|ICAM1_HUMAN
LNPTVTYGNDSFSAK	sp|P05362|ICAM1_HUMAN
TQEVTPLLLELQK	sp|Q6H9L7|ISM2_HUMAN
LDIYQPTAR	sp|Q6H9L7|ISM2_HUMAN
EHNLQVLGLVK	sp|Q92859|NEO1_HUMAN
DVVASLVSTR	sp|Q92859|NEO1_HUMAN
TIIVNWQPPSEANGK	sp|Q92859|NEO1_HUMAN
ALDGINSGITHAGR	sp|Q6UWP8|SBSN_HUMAN
VAHEINHGIGQAGK	sp|Q6UWP8|SBSN_HUMAN
MEIPPTNYPASR	sp|Q9BS40|LXN_HUMAN
FAVEEIIQK	sp|Q9BS40|LXN_HUMAN
SLAQSLYPCSAQQLNEDLR	sp|Q6P988|NOTUM_HUMAN
DVPASFAPACLSHEIIIR	sp|Q6P988|NOTUM_HUMAN
ASLHGGEPTTIIR	sp|P14543|NID1_HUMAN
NIFWTDSNLDR	sp|P14543|NID1_HUMAN
SLLLGGDSSEDGHYFR	sp|Q9BXP8|PAPP2_HUMAN
LQHEALNEAFSR	sp|Q9BXP8|PAPP2_HUMAN
VFDLELHPACR	sp|Q15113|PCOC1_HUMAN
TGGLDLPSPPTGASLK	sp|Q15113|PCOC1_HUMAN
LVCSGLLQASK	sp|Q9UHG3|PCYOX_HUMAN
CPSIILHDR	sp|Q9UHG3|PCYOX_HUMAN
EFTEAFLGCPAIHPR	sp|Q96PD5|PGRP2_HUMAN
TDCPGDALFDLLR	sp|Q96PD5|PGRP2_HUMAN
AQALEISGGFDK	sp|Q15166|PON3_HUMAN
ELFNPHGISIFIDK	sp|Q15166|PON3_HUMAN
ALEATGMMLR	tr|A0A087WTY6|A0A087WTY6_HUMAN
NITQIVGHSGCEAK	tr|A0A087WTY6|A0A087WTY6_HUMAN
GQCGENLAWASYDQTGK	tr|D3DRP5|D3DRP5_HUMAN
ASASDGSSFVVAR	tr|D3DRP5|D3DRP5_HUMAN
LSSYHNFYSIR	sp|P78509|RELN_HUMAN
TVMLDTFSSAPVPQHER	sp|P78509|RELN_HUMAN
GDLTIANLGTSEGR	sp|P08581|MET_HUMAN
ITDIGEVSQFLTEGIIMK	sp|P08581|MET_HUMAN
ELSEALGQIFDSQR	sp|Q08380|LG3BP_HUMAN
ASHEEVEGLVEK	sp|Q08380|LG3BP_HUMAN
GELGDMGDQGNIGK	sp|Q9Y6Z7|COL10_HUMAN
VFIGVNDLER	sp|Q9Y6Z7|COL10_HUMAN
ISLPLGSEERPFLR	sp|Q9NPR2|SEM4B_HUMAN
DHFLMDGQVR	sp|Q9NPR2|SEM4B_HUMAN
APHLAYLR	sp|Q9BWD1|THIC_HUMAN
ILVTLLHTLER	sp|Q9BWD1|THIC_HUMAN
SGLSTGWTQLSK	sp|P04217|A1BG_HUMAN
ATWSGAVLAGR	sp|P04217|A1BG_HUMAN
DLELLIQTATR	sp|Q02818|NUCB1_HUMAN
FHPDTDDVPVPAPAGDQK	sp|Q02818|NUCB1_HUMAN
SYCYYFNEDR	sp|P05451|REG1A_HUMAN
WHWSSGSLVSYK	sp|P05451|REG1A_HUMAN
ILANGLLQLGHGLK	sp|Q9Y5C1|ANGL3_HUMAN
LDGEFWLGLEK	sp|Q9Y5C1|ANGL3_HUMAN
LPVANPQACENWLR	sp|P00736|C1R_HUMAN
QDACQGDSGGVFAVR	sp|P00736|C1R_HUMAN
EGTIQVQGQALFFR	sp|Q96IU4|ABHEB_HUMAN
INAANYASVK	sp|Q96IU4|ABHEB_HUMAN
ALSSGGSITSPPLSPALPK	sp|Q6Y7W6|GGYF2_HUMAN
SLLEIQQEEAR	sp|Q6Y7W6|GGYF2_HUMAN
LPTTAASTPDAVDK	sp|P05067|A4_HUMAN
SQVMTHLR	sp|P05067|A4_HUMAN
SQVFNILR	sp|Q9NZK5|CECR1_HUMAN
FIADVATK	sp|Q9NZK5|CECR1_HUMAN
SQHLDNFSNQIGK	sp|P12259|FA5_HUMAN
NFFNPPIISR	sp|P12259|FA5_HUMAN
IIYGPAYSGR	sp|Q00888|PSG4_HUMAN
DVLTFTCEPK	sp|Q00888|PSG4_HUMAN
