# Supplementary material for: Proteomic identification of biomarkers in maternal plasma that predict the outcome of rescue cerclage for cervical insufficiency
Source: PLoS One. 2021 Apr 15;16(4):e0250031. doi: 10.1371/journal.pone.0250031 (PMC8049309; doi:10.1371/journal.pone.0250031)
Supplement: S5 Table — (XLSX) [file pone.0250031.s005.xlsx]

## Sheet: S5 Table
S5 Table. Optimized MRM method parameters of 404 transitions for 59 peptides from 37 proteins.
Uniprot accession number	Peptide sequence	NAT/SIS (Light/ Heavy )	Precursor Ion (m/z)	Product Ion (m/z)	Collision Energy	Ret Time (min)	Protudt ion Name	Delta Ret Time (min)
sp|Q07954|LRP1_HUMAN	AALSGANVLTLIEK	heavy	704.418	1152.67	22.3	35.2	y11	2.8
sp|Q07954|LRP1_HUMAN	AALSGANVLTLIEK	heavy	704.418	1065.64	22.3	35.2	y10	2.8
sp|Q07954|LRP1_HUMAN	AALSGANVLTLIEK	heavy	704.418	823.538	24.3	35.2	y7	2.8
sp|Q07954|LRP1_HUMAN	AALSGANVLTLIEK	heavy	704.418	724.469	22.3	35.2	y6	2.8
sp|Q07954|LRP1_HUMAN	AALSGANVLTLIEK	heavy	704.418	611.385	22.3	35.2	y5	2.8
sp|Q07954|LRP1_HUMAN	AALSGANVLTLIEK	light	700.411	1144.66	22.3	35.2	y11	2.8
sp|Q07954|LRP1_HUMAN	AALSGANVLTLIEK	light	700.411	1057.63	22.3	35.2	y10	2.8
sp|Q07954|LRP1_HUMAN	AALSGANVLTLIEK	light	700.411	815.524	24.3	35.2	y7	2.8
sp|Q07954|LRP1_HUMAN	AALSGANVLTLIEK	light	700.411	716.455	22.3	35.2	y6	2.8
sp|Q07954|LRP1_HUMAN	AALSGANVLTLIEK	light	700.411	603.371	22.3	35.2	y5	2.8
tr|A0A087WTY6|A0A087WTY6_HUMAN	ALEATGMMLR	heavy	551.785	789.399	18.3	26.52	y7	2.8
tr|A0A087WTY6|A0A087WTY6_HUMAN	ALEATGMMLR	heavy	551.785	718.361	16.3	26.52	y6	2.8
tr|A0A087WTY6|A0A087WTY6_HUMAN	ALEATGMMLR	heavy	551.785	560.292	22.3	26.52	y4	2.8
tr|A0A087WTY6|A0A087WTY6_HUMAN	ALEATGMMLR	heavy	551.785	429.252	16.3	26.52	y3	2.8
tr|A0A087WTY6|A0A087WTY6_HUMAN	ALEATGMMLR	heavy	551.785	674.318	14.3	26.52	b7	2.8
tr|A0A087WTY6|A0A087WTY6_HUMAN	ALEATGMMLR	light	546.781	779.39	18.3	26.52	y7	2.8
tr|A0A087WTY6|A0A087WTY6_HUMAN	ALEATGMMLR	light	546.781	708.353	16.3	26.52	y6	2.8
tr|A0A087WTY6|A0A087WTY6_HUMAN	ALEATGMMLR	light	546.781	550.284	22.3	26.52	y4	2.8
tr|A0A087WTY6|A0A087WTY6_HUMAN	ALEATGMMLR	light	546.781	419.243	16.3	26.52	y3	2.8
tr|A0A087WTY6|A0A087WTY6_HUMAN	ALEATGMMLR	light	546.781	674.318	14.3	26.52	b7	2.8
sp|P16070|CD44_HUMAN	ALSIGFETCR	heavy	582.291	892.422	19.5	27.03	y7	2.8
sp|P16070|CD44_HUMAN	ALSIGFETCR	heavy	582.291	779.338	19.5	27.03	y6	2.8
sp|P16070|CD44_HUMAN	ALSIGFETCR	heavy	582.291	722.317	17.5	27.03	y5	2.8
sp|P16070|CD44_HUMAN	ALSIGFETCR	heavy	582.291	575.248	19.5	27.03	y4	2.8
sp|P16070|CD44_HUMAN	ALSIGFETCR	light	577.287	882.414	19.5	27.03	y7	2.8
sp|P16070|CD44_HUMAN	ALSIGFETCR	light	577.287	769.33	19.5	27.03	y6	2.8
sp|P16070|CD44_HUMAN	ALSIGFETCR	light	577.287	712.308	17.5	27.03	y5	2.8
sp|P16070|CD44_HUMAN	ALSIGFETCR	light	577.287	565.24	19.5	27.03	y4	2.8
sp|Q6Y7W6|GGYF2_HUMAN	ALSSGGSITSPPLSPALPK	heavy	596.671	533.354	19.2	28.95	y5	2.8
sp|Q6Y7W6|GGYF2_HUMAN	ALSSGGSITSPPLSPALPK	heavy	596.671	272.16	17.5	28.95	b3	2.8
sp|Q6Y7W6|GGYF2_HUMAN	ALSSGGSITSPPLSPALPK	heavy	596.671	673.352	15.2	28.95	b8	2.8
sp|Q6Y7W6|GGYF2_HUMAN	ALSSGGSITSPPLSPALPK	light	594	525.34	19.2	28.95	y5	2.8
sp|Q6Y7W6|GGYF2_HUMAN	ALSSGGSITSPPLSPALPK	light	594	272.16	17.5	28.95	b3	2.8
sp|Q6Y7W6|GGYF2_HUMAN	ALSSGGSITSPPLSPALPK	light	594	673.352	15.2	28.95	b8	2.8
sp|Q9BWD1|THIC_HUMAN	APHLAYLR	heavy	317.52	532.312	9.2	20.95	y4	2.8
sp|Q9BWD1|THIC_HUMAN	APHLAYLR	heavy	317.52	461.275	9.2	20.95	y3	2.8
sp|Q9BWD1|THIC_HUMAN	APHLAYLR	heavy	317.52	419.24	9.2	20.95	b4	2.8
sp|Q9BWD1|THIC_HUMAN	APHLAYLR	heavy	317.52	490.277	7.2	20.95	b5	2.8
sp|Q9BWD1|THIC_HUMAN	APHLAYLR	light	314.184	522.303	9.2	20.95	y4	2.8
sp|Q9BWD1|THIC_HUMAN	APHLAYLR	light	314.184	451.266	9.2	20.95	y3	2.8
sp|Q9BWD1|THIC_HUMAN	APHLAYLR	light	314.184	419.24	9.2	20.95	b4	2.8
sp|Q9BWD1|THIC_HUMAN	APHLAYLR	light	314.184	490.277	7.2	20.95	b5	2.8
sp|Q15166|PON3_HUMAN	AQALEISGGFDK	heavy	622.324	973.508	19.1	25.32	y9	2.8
sp|Q15166|PON3_HUMAN	AQALEISGGFDK	heavy	622.324	860.424	19.1	25.32	y8	2.8
sp|Q15166|PON3_HUMAN	AQALEISGGFDK	heavy	622.324	731.381	21.1	25.32	y7	2.8
sp|Q15166|PON3_HUMAN	AQALEISGGFDK	heavy	622.324	618.297	25.1	25.32	y6	2.8
sp|Q15166|PON3_HUMAN	AQALEISGGFDK	heavy	622.324	531.265	19.1	25.32	y5	2.8
sp|Q15166|PON3_HUMAN	AQALEISGGFDK	heavy	622.324	384.224	17.1	25.32	b4	2.8
sp|Q15166|PON3_HUMAN	AQALEISGGFDK	light	618.317	965.494	19.1	25.32	y9	2.8
sp|Q15166|PON3_HUMAN	AQALEISGGFDK	light	618.317	852.41	19.1	25.32	y8	2.8
sp|Q15166|PON3_HUMAN	AQALEISGGFDK	light	618.317	723.367	21.1	25.32	y7	2.8
sp|Q15166|PON3_HUMAN	AQALEISGGFDK	light	618.317	610.283	25.1	25.32	y6	2.8
sp|Q15166|PON3_HUMAN	AQALEISGGFDK	light	618.317	523.251	19.1	25.32	y5	2.8
sp|Q15166|PON3_HUMAN	AQALEISGGFDK	light	618.317	384.224	17.1	25.32	b4	2.8
tr|D3DRP5|D3DRP5_HUMAN	ASASDGSSFVVAR	heavy	632.314	1034.51	21.4	20.88	y10	2.8
tr|D3DRP5|D3DRP5_HUMAN	ASASDGSSFVVAR	heavy	632.314	947.482	23.4	20.88	y9	2.8
tr|D3DRP5|D3DRP5_HUMAN	ASASDGSSFVVAR	heavy	632.314	832.455	23.4	20.88	y8	2.8
tr|D3DRP5|D3DRP5_HUMAN	ASASDGSSFVVAR	heavy	421.878	832.455	13.7	20.88	y8	2.8
tr|D3DRP5|D3DRP5_HUMAN	ASASDGSSFVVAR	heavy	421.878	688.402	13.7	20.88	y6	2.8
tr|D3DRP5|D3DRP5_HUMAN	ASASDGSSFVVAR	heavy	421.878	601.37	11.7	20.88	y5	2.8
tr|D3DRP5|D3DRP5_HUMAN	ASASDGSSFVVAR	heavy	421.878	454.301	9.7	20.88	y4	2.8
tr|D3DRP5|D3DRP5_HUMAN	ASASDGSSFVVAR	light	627.31	1024.51	21.4	20.88	y10	2.8
tr|D3DRP5|D3DRP5_HUMAN	ASASDGSSFVVAR	light	627.31	937.474	23.4	20.88	y9	2.8
tr|D3DRP5|D3DRP5_HUMAN	ASASDGSSFVVAR	light	627.31	822.447	23.4	20.88	y8	2.8
tr|D3DRP5|D3DRP5_HUMAN	ASASDGSSFVVAR	light	418.542	822.447	13.7	20.88	y8	2.8
tr|D3DRP5|D3DRP5_HUMAN	ASASDGSSFVVAR	light	418.542	678.393	13.7	20.88	y6	2.8
tr|D3DRP5|D3DRP5_HUMAN	ASASDGSSFVVAR	light	418.542	591.361	11.7	20.88	y5	2.8
tr|D3DRP5|D3DRP5_HUMAN	ASASDGSSFVVAR	light	418.542	444.293	9.7	20.88	y4	2.8
sp|Q08380|LG3BP_HUMAN	ASHEEVEGLVEK	heavy	445.561	682.386	10.8	19.26	y6	2.8
sp|Q08380|LG3BP_HUMAN	ASHEEVEGLVEK	heavy	445.561	553.344	12.8	19.26	y5	2.8
sp|Q08380|LG3BP_HUMAN	ASHEEVEGLVEK	heavy	445.561	554.221	14.8	19.26	b5	2.8
sp|Q08380|LG3BP_HUMAN	ASHEEVEGLVEK	heavy	445.561	653.289	12.8	19.26	b6	2.8
sp|Q08380|LG3BP_HUMAN	ASHEEVEGLVEK	light	442.889	674.372	10.8	19.26	y6	2.8
sp|Q08380|LG3BP_HUMAN	ASHEEVEGLVEK	light	442.889	545.329	12.8	19.26	y5	2.8
sp|Q08380|LG3BP_HUMAN	ASHEEVEGLVEK	light	442.889	554.221	14.8	19.26	b5	2.8
sp|Q08380|LG3BP_HUMAN	ASHEEVEGLVEK	light	442.889	653.289	12.8	19.26	b6	2.8
sp|P14543|NID1_HUMAN	ASLHGGEPTTIIR	heavy	454.585	710.443	13.1	20.63	y6	2.8
sp|P14543|NID1_HUMAN	ASLHGGEPTTIIR	heavy	454.585	512.343	13.1	20.63	y4	2.8
sp|P14543|NID1_HUMAN	ASLHGGEPTTIIR	heavy	454.585	411.295	24.3	20.63	y3	2.8
sp|P14543|NID1_HUMAN	ASLHGGEPTTIIR	heavy	454.585	652.305	13.1	20.63	b7	2.8
sp|P14543|NID1_HUMAN	ASLHGGEPTTIIR	light	451.249	700.435	13.1	20.63	y6	2.8
sp|P14543|NID1_HUMAN	ASLHGGEPTTIIR	light	451.249	502.335	13.1	20.63	y4	2.8
sp|P14543|NID1_HUMAN	ASLHGGEPTTIIR	light	451.249	401.287	24.3	20.63	y3	2.8
sp|P14543|NID1_HUMAN	ASLHGGEPTTIIR	light	451.249	652.305	13.1	20.63	b7	2.8
sp|P04217|A1BG_HUMAN	ATWSGAVLAGR	heavy	549.8	740.429	22.2	25.29	y8	2.8
sp|P04217|A1BG_HUMAN	ATWSGAVLAGR	heavy	549.8	653.397	18.2	25.29	y7	2.8
sp|P04217|A1BG_HUMAN	ATWSGAVLAGR	heavy	549.8	525.338	20.2	25.29	y5	2.8
sp|P04217|A1BG_HUMAN	ATWSGAVLAGR	heavy	549.8	426.27	16.2	25.29	y4	2.8
sp|P04217|A1BG_HUMAN	ATWSGAVLAGR	light	544.796	730.421	22.2	25.29	y8	2.8
sp|P04217|A1BG_HUMAN	ATWSGAVLAGR	light	544.796	643.389	18.2	25.29	y7	2.8
sp|P04217|A1BG_HUMAN	ATWSGAVLAGR	light	544.796	515.33	20.2	25.29	y5	2.8
sp|P04217|A1BG_HUMAN	ATWSGAVLAGR	light	544.796	416.262	16.2	25.29	y4	2.8
sp|Q9UHG3|PCYOX_HUMAN	CPSIILHDR	heavy	560.794	776.465	20.6	19.83	y6	2.8
sp|Q9UHG3|PCYOX_HUMAN	CPSIILHDR	heavy	560.794	663.381	22.6	19.83	y5	2.8
sp|Q9UHG3|PCYOX_HUMAN	CPSIILHDR	heavy	560.794	550.297	22.6	19.83	y4	2.8
sp|Q9UHG3|PCYOX_HUMAN	CPSIILHDR	heavy	560.794	437.213	22.6	19.83	y3	2.8
sp|Q9UHG3|PCYOX_HUMAN	CPSIILHDR	light	555.79	766.457	20.6	19.83	y6	2.8
sp|Q9UHG3|PCYOX_HUMAN	CPSIILHDR	light	555.79	653.373	22.6	19.83	y5	2.8
sp|Q9UHG3|PCYOX_HUMAN	CPSIILHDR	light	555.79	540.289	22.6	19.83	y4	2.8
sp|Q9UHG3|PCYOX_HUMAN	CPSIILHDR	light	555.79	427.205	22.6	19.83	y3	2.8
sp|Q9HCU0|CD248_HUMAN	CVALEASGEHR	heavy	413.532	666.319	13.4	15.68	y6	2.8
sp|Q9HCU0|CD248_HUMAN	CVALEASGEHR	heavy	413.532	595.282	13.4	15.68	y5	2.8
sp|Q9HCU0|CD248_HUMAN	CVALEASGEHR	heavy	413.532	508.25	13.4	15.68	y4	2.8
sp|Q9HCU0|CD248_HUMAN	CVALEASGEHR	light	410.196	656.311	13.4	15.68	y6	2.8
sp|Q9HCU0|CD248_HUMAN	CVALEASGEHR	light	410.196	585.274	13.4	15.68	y5	2.8
sp|Q9HCU0|CD248_HUMAN	CVALEASGEHR	light	410.196	498.242	13.4	15.68	y4	2.8
sp|P05362|ICAM1_HUMAN	DGTFPLPIGESVTVTR	heavy	849.95	1278.73	28	33.62	y12	2.8
sp|P05362|ICAM1_HUMAN	DGTFPLPIGESVTVTR	heavy	849.95	1068.59	34	33.62	y10	2.8
sp|P05362|ICAM1_HUMAN	DGTFPLPIGESVTVTR	heavy	849.95	858.455	32	33.62	y8	2.8
sp|P05362|ICAM1_HUMAN	DGTFPLPIGESVTVTR	heavy	849.95	672.391	34	33.62	y6	2.8
sp|P05362|ICAM1_HUMAN	DGTFPLPIGESVTVTR	light	844.946	1268.72	28	33.62	y12	2.8
sp|P05362|ICAM1_HUMAN	DGTFPLPIGESVTVTR	light	844.946	1058.58	34	33.62	y10	2.8
sp|P05362|ICAM1_HUMAN	DGTFPLPIGESVTVTR	light	844.946	848.447	32	33.62	y8	2.8
sp|P05362|ICAM1_HUMAN	DGTFPLPIGESVTVTR	light	844.946	662.383	34	33.62	y6	2.8
sp|Q9NPR2|SEM4B_HUMAN	DHFLMDGQVR	heavy	614.294	828.427	24.7	22.89	y7	2.8
sp|Q9NPR2|SEM4B_HUMAN	DHFLMDGQVR	heavy	614.294	469.276	24.7	22.89	y4	2.8
sp|Q9NPR2|SEM4B_HUMAN	DHFLMDGQVR	heavy	614.294	412.254	22.7	22.89	y3	2.8
sp|Q9NPR2|SEM4B_HUMAN	DHFLMDGQVR	heavy	614.294	400.162	24.7	22.89	b3	2.8
sp|Q9NPR2|SEM4B_HUMAN	DHFLMDGQVR	heavy	409.865	715.343	9.2	22.89	y6	2.8
sp|Q9NPR2|SEM4B_HUMAN	DHFLMDGQVR	heavy	409.865	584.303	7.2	22.89	y5	2.8
sp|Q9NPR2|SEM4B_HUMAN	DHFLMDGQVR	heavy	409.865	400.162	11.2	22.89	b3	2.8
sp|Q9NPR2|SEM4B_HUMAN	DHFLMDGQVR	heavy	409.865	644.286	13.2	22.89	b5	2.8
sp|Q9NPR2|SEM4B_HUMAN	DHFLMDGQVR	light	609.29	818.419	24.7	22.89	y7	2.8
sp|Q9NPR2|SEM4B_HUMAN	DHFLMDGQVR	light	609.29	705.335	22.7	22.89	y6	2.8
sp|Q9NPR2|SEM4B_HUMAN	DHFLMDGQVR	light	609.29	459.267	24.7	22.89	y4	2.8
sp|Q9NPR2|SEM4B_HUMAN	DHFLMDGQVR	light	609.29	402.246	22.7	22.89	y3	2.8
sp|Q9NPR2|SEM4B_HUMAN	DHFLMDGQVR	light	609.29	400.162	24.7	22.89	b3	2.8
sp|Q9NPR2|SEM4B_HUMAN	DHFLMDGQVR	light	406.529	705.335	9.2	22.89	y6	2.8
sp|Q9NPR2|SEM4B_HUMAN	DHFLMDGQVR	light	406.529	574.294	7.2	22.89	y5	2.8
sp|Q9NPR2|SEM4B_HUMAN	DHFLMDGQVR	light	406.529	459.267	11.2	22.89	y4	2.8
sp|Q9NPR2|SEM4B_HUMAN	DHFLMDGQVR	light	406.529	400.162	13.2	22.89	b3	2.8
sp|Q9NPR2|SEM4B_HUMAN	DHFLMDGQVR	light	406.529	644.286	7.2	22.89	b5	2.8
sp|Q9NQ79|CRAC1_HUMAN	DVAAEAGVSK	heavy	477.753	669.366	11.4	16.33	y7	2.8
sp|Q9NQ79|CRAC1_HUMAN	DVAAEAGVSK	heavy	477.753	598.329	11.4	16.33	y6	2.8
sp|Q9NQ79|CRAC1_HUMAN	DVAAEAGVSK	heavy	477.753	469.286	19.4	16.33	y5	2.8
sp|Q9NQ79|CRAC1_HUMAN	DVAAEAGVSK	heavy	477.753	286.14	11.4	16.33	b3	2.8
sp|Q9NQ79|CRAC1_HUMAN	DVAAEAGVSK	light	473.746	661.352	11.4	16.33	y7	2.8
sp|Q9NQ79|CRAC1_HUMAN	DVAAEAGVSK	light	473.746	590.314	11.4	16.33	y6	2.8
sp|Q9NQ79|CRAC1_HUMAN	DVAAEAGVSK	light	473.746	461.272	19.4	16.33	y5	2.8
sp|Q9NQ79|CRAC1_HUMAN	DVAAEAGVSK	light	473.746	286.14	11.4	16.33	b3	2.8
sp|Q00888|PSG4_HUMAN	DVLTFTCEPK	heavy	609.302	890.417	16.6	26.61	y7	2.8
sp|Q00888|PSG4_HUMAN	DVLTFTCEPK	heavy	609.302	789.369	18.6	26.61	y6	2.8
sp|Q00888|PSG4_HUMAN	DVLTFTCEPK	heavy	609.302	541.253	16.6	26.61	y4	2.8
sp|Q00888|PSG4_HUMAN	DVLTFTCEPK	heavy	609.302	429.234	16.6	26.61	b4	2.8
sp|Q00888|PSG4_HUMAN	DVLTFTCEPK	light	605.295	882.403	16.6	26.61	y7	2.8
sp|Q00888|PSG4_HUMAN	DVLTFTCEPK	light	605.295	781.355	18.6	26.61	y6	2.8
sp|Q00888|PSG4_HUMAN	DVLTFTCEPK	light	605.295	533.239	16.6	26.61	y4	2.8
sp|Q00888|PSG4_HUMAN	DVLTFTCEPK	light	605.295	429.234	16.6	26.61	b4	2.8
sp|Q6P988|NOTUM_HUMAN	DVPASFAPACLSHEIIIR	heavy	669.352	990.597	24.3	33.49	y8	2.8
sp|Q6P988|NOTUM_HUMAN	DVPASFAPACLSHEIIIR	heavy	669.352	877.513	24.3	33.49	y7	2.8
sp|Q6P988|NOTUM_HUMAN	DVPASFAPACLSHEIIIR	heavy	669.352	653.422	24.3	33.49	y5	2.8
sp|Q6P988|NOTUM_HUMAN	DVPASFAPACLSHEIIIR	heavy	669.352	411.295	24.3	33.49	y3	2.8
sp|Q6P988|NOTUM_HUMAN	DVPASFAPACLSHEIIIR	light	666.016	980.589	24.3	33.49	y8	2.8
sp|Q6P988|NOTUM_HUMAN	DVPASFAPACLSHEIIIR	light	666.016	867.505	24.3	33.49	y7	2.8
sp|Q6P988|NOTUM_HUMAN	DVPASFAPACLSHEIIIR	light	666.016	643.414	24.3	33.49	y5	2.8
sp|Q6P988|NOTUM_HUMAN	DVPASFAPACLSHEIIIR	light	666.016	401.287	24.3	33.49	y3	2.8
sp|Q92859|NEO1_HUMAN	DVVASLVSTR	heavy	528.8	672.391	34	26.52	y6	2.8
sp|Q92859|NEO1_HUMAN	DVVASLVSTR	heavy	528.8	373.207	13.4	26.52	y3	2.8
sp|Q92859|NEO1_HUMAN	DVVASLVSTR	heavy	528.8	314.171	15.4	26.52	b3	2.8
sp|Q92859|NEO1_HUMAN	DVVASLVSTR	light	523.796	662.383	34	26.52	y6	2.8
sp|Q92859|NEO1_HUMAN	DVVASLVSTR	light	523.796	363.199	13.4	26.52	y3	2.8
sp|Q92859|NEO1_HUMAN	DVVASLVSTR	light	523.796	314.171	15.4	26.52	b3	2.8
sp|Q96PD5|PGRP2_HUMAN	EFTEAFLGCPAIHPR	heavy	877.932	1030.55	33.1	29.83	y9	2.8
sp|Q96PD5|PGRP2_HUMAN	EFTEAFLGCPAIHPR	heavy	877.932	917.465	33.1	29.83	y8	2.8
sp|Q96PD5|PGRP2_HUMAN	EFTEAFLGCPAIHPR	heavy	877.932	700.413	35.1	29.83	y6	2.8
sp|Q96PD5|PGRP2_HUMAN	EFTEAFLGCPAIHPR	heavy	877.932	419.239	35.1	29.83	y3	2.8
sp|Q96PD5|PGRP2_HUMAN	EFTEAFLGCPAIHPR	light	872.927	1020.54	33.1	29.83	y9	2.8
sp|Q96PD5|PGRP2_HUMAN	EFTEAFLGCPAIHPR	light	872.927	907.457	33.1	29.83	y8	2.8
sp|Q96PD5|PGRP2_HUMAN	EFTEAFLGCPAIHPR	light	872.927	690.405	35.1	29.83	y6	2.8
sp|Q96PD5|PGRP2_HUMAN	EFTEAFLGCPAIHPR	light	872.927	409.231	35.1	29.83	y3	2.8
sp|Q96IU4|ABHEB_HUMAN	EGTIQVQGQALFFR	heavy	802.427	848.465	30.1	32.32	y7	2.8
sp|Q96IU4|ABHEB_HUMAN	EGTIQVQGQALFFR	heavy	802.427	791.444	30.1	32.32	y6	2.8
sp|Q96IU4|ABHEB_HUMAN	EGTIQVQGQALFFR	heavy	802.427	479.264	32.1	32.32	y3	2.8
sp|Q96IU4|ABHEB_HUMAN	EGTIQVQGQALFFR	heavy	802.427	628.33	28.1	32.32	b6	2.8
sp|Q96IU4|ABHEB_HUMAN	EGTIQVQGQALFFR	light	797.423	838.457	30.1	32.32	y7	2.8
sp|Q96IU4|ABHEB_HUMAN	EGTIQVQGQALFFR	light	797.423	781.436	30.1	32.32	y6	2.8
sp|Q96IU4|ABHEB_HUMAN	EGTIQVQGQALFFR	light	797.423	469.256	32.1	32.32	y3	2.8
sp|Q96IU4|ABHEB_HUMAN	EGTIQVQGQALFFR	light	797.423	628.33	28.1	32.32	b6	2.8
sp|Q15166|PON3_HUMAN	ELFNPHGISIFIDK	heavy	819.442	1134.64	30.8	34.34	y10	2.8
sp|Q15166|PON3_HUMAN	ELFNPHGISIFIDK	heavy	819.442	843.507	32.8	34.34	y7	2.8
sp|Q15166|PON3_HUMAN	ELFNPHGISIFIDK	heavy	819.442	643.39	29.6	34.34	y5	2.8
sp|Q15166|PON3_HUMAN	ELFNPHGISIFIDK	heavy	819.442	530.306	23.6	34.34	y4	2.8
sp|Q15166|PON3_HUMAN	ELFNPHGISIFIDK	light	815.435	1126.63	30.8	34.34	y10	2.8
sp|Q15166|PON3_HUMAN	ELFNPHGISIFIDK	light	815.435	835.492	32.8	34.34	y7	2.8
sp|Q15166|PON3_HUMAN	ELFNPHGISIFIDK	light	815.435	635.376	29.6	34.34	y5	2.8
sp|Q15166|PON3_HUMAN	ELFNPHGISIFIDK	light	815.435	522.292	23.6	34.34	y4	2.8
sp|Q08380|LG3BP_HUMAN	ELSEALGQIFDSQR	heavy	801.904	1144.6	28.1	33.82	y10	2.8
sp|Q08380|LG3BP_HUMAN	ELSEALGQIFDSQR	heavy	801.904	1073.56	26.1	33.82	y9	2.8
sp|Q08380|LG3BP_HUMAN	ELSEALGQIFDSQR	heavy	801.904	960.477	28.1	33.82	y8	2.8
sp|Q08380|LG3BP_HUMAN	ELSEALGQIFDSQR	heavy	801.904	400.218	32.1	33.82	y3	2.8
sp|Q08380|LG3BP_HUMAN	ELSEALGQIFDSQR	light	796.899	1134.59	28.1	33.82	y10	2.8
sp|Q08380|LG3BP_HUMAN	ELSEALGQIFDSQR	light	796.899	1063.55	26.1	33.82	y9	2.8
sp|Q08380|LG3BP_HUMAN	ELSEALGQIFDSQR	light	796.899	950.469	28.1	33.82	y8	2.8
sp|Q08380|LG3BP_HUMAN	ELSEALGQIFDSQR	light	796.899	390.21	32.1	33.82	y3	2.8
sp|Q9BS40|LXN_HUMAN	FAVEEIIQK	heavy	542.81	638.396	24.5	28.32	y5	2.8
sp|Q9BS40|LXN_HUMAN	FAVEEIIQK	heavy	542.81	509.354	22	28.32	y4	2.8
sp|Q9BS40|LXN_HUMAN	FAVEEIIQK	heavy	542.81	396.27	30.5	28.32	y3	2.8
sp|Q9BS40|LXN_HUMAN	FAVEEIIQK	heavy	542.81	318.181	14	28.32	b3	2.8
sp|Q9BS40|LXN_HUMAN	FAVEEIIQK	light	538.803	630.382	24.5	28.32	y5	2.8
sp|Q9BS40|LXN_HUMAN	FAVEEIIQK	light	538.803	501.34	22	28.32	y4	2.8
sp|Q9BS40|LXN_HUMAN	FAVEEIIQK	light	538.803	388.255	30.5	28.32	y3	2.8
sp|Q9BS40|LXN_HUMAN	FAVEEIIQK	light	538.803	318.181	14	28.32	b3	2.8
sp|P08581|MET_HUMAN	GDLTIANLGTSEGR	heavy	707.364	1027.54	22.4	26.42	y10	2.8
sp|P08581|MET_HUMAN	GDLTIANLGTSEGR	heavy	707.364	914.457	26.4	26.42	y9	2.8
sp|P08581|MET_HUMAN	GDLTIANLGTSEGR	heavy	707.364	843.419	20.4	26.42	y8	2.8
sp|P08581|MET_HUMAN	GDLTIANLGTSEGR	heavy	707.364	616.292	20.4	26.42	y6	2.8
sp|P08581|MET_HUMAN	GDLTIANLGTSEGR	light	702.36	1017.53	22.4	26.42	y10	2.8
sp|P08581|MET_HUMAN	GDLTIANLGTSEGR	light	702.36	904.448	26.4	26.42	y9	2.8
sp|P08581|MET_HUMAN	GDLTIANLGTSEGR	light	702.36	833.411	20.4	26.42	y8	2.8
sp|P08581|MET_HUMAN	GDLTIANLGTSEGR	light	702.36	606.284	20.4	26.42	y6	2.8
sp|P23141|EST1_HUMAN	GNWGHLDQVAALR	heavy	482.921	667.413	16.3	27.34	y6	2.8
sp|P23141|EST1_HUMAN	GNWGHLDQVAALR	heavy	482.921	539.354	12.3	27.34	y5	2.8
sp|P23141|EST1_HUMAN	GNWGHLDQVAALR	heavy	482.921	440.286	12.3	27.34	y4	2.8
sp|P23141|EST1_HUMAN	GNWGHLDQVAALR	heavy	482.921	369.248	12.3	27.34	y3	2.8
sp|P23141|EST1_HUMAN	GNWGHLDQVAALR	light	479.585	657.404	16.3	27.34	y6	2.8
sp|P23141|EST1_HUMAN	GNWGHLDQVAALR	light	479.585	529.346	12.3	27.34	y5	2.8
sp|P23141|EST1_HUMAN	GNWGHLDQVAALR	light	479.585	430.277	12.3	27.34	y4	2.8
sp|P23141|EST1_HUMAN	GNWGHLDQVAALR	light	479.585	359.24	12.3	27.34	y3	2.8
sp|Q12841|FSTL1_HUMAN	GSNYSEILDK	heavy	567.282	712.397	18.9	22.88	y6	2.8
sp|Q12841|FSTL1_HUMAN	GSNYSEILDK	heavy	567.282	625.365	18.9	22.88	y5	2.8
sp|Q12841|FSTL1_HUMAN	GSNYSEILDK	heavy	567.282	496.322	22.9	22.88	y4	2.8
sp|Q12841|FSTL1_HUMAN	GSNYSEILDK	heavy	567.282	383.238	22.9	22.88	y3	2.8
sp|Q12841|FSTL1_HUMAN	GSNYSEILDK	light	563.275	704.382	18.9	22.88	y6	2.8
sp|Q12841|FSTL1_HUMAN	GSNYSEILDK	light	563.275	617.35	18.9	22.88	y5	2.8
sp|Q12841|FSTL1_HUMAN	GSNYSEILDK	light	563.275	488.308	22.9	22.88	y4	2.8
sp|Q12841|FSTL1_HUMAN	GSNYSEILDK	light	563.275	375.224	22.9	22.88	y3	2.8
sp|Q9NQ79|CRAC1_HUMAN	GVALADFNR	heavy	486.76	816.424	15.7	24.7	y7	2.8
sp|Q9NQ79|CRAC1_HUMAN	GVALADFNR	heavy	486.76	632.303	13.7	24.7	y5	2.8
sp|Q9NQ79|CRAC1_HUMAN	GVALADFNR	heavy	486.76	446.239	19.7	24.7	y3	2.8
sp|Q9NQ79|CRAC1_HUMAN	GVALADFNR	heavy	486.76	228.134	15.7	24.7	b3	2.8
sp|Q9NQ79|CRAC1_HUMAN	GVALADFNR	light	481.756	806.416	15.7	24.7	y7	2.8
sp|Q9NQ79|CRAC1_HUMAN	GVALADFNR	light	481.756	622.294	13.7	24.7	y5	2.8
sp|Q9NQ79|CRAC1_HUMAN	GVALADFNR	light	481.756	436.23	19.7	24.7	y3	2.8
sp|Q9NQ79|CRAC1_HUMAN	GVALADFNR	light	481.756	228.134	15.7	24.7	b3	2.8
sp|Q12841|FSTL1_HUMAN	ICANVFCGAGR	heavy	617.788	890.418	20.9	24.03	y8	2.8
sp|Q12841|FSTL1_HUMAN	ICANVFCGAGR	heavy	617.788	677.306	22.9	24.03	y6	2.8
sp|Q12841|FSTL1_HUMAN	ICANVFCGAGR	heavy	617.788	530.238	22.9	24.03	y5	2.8
sp|Q12841|FSTL1_HUMAN	ICANVFCGAGR	heavy	617.788	370.207	20.9	24.03	y4	2.8
sp|Q12841|FSTL1_HUMAN	ICANVFCGAGR	light	612.784	880.409	20.9	24.03	y8	2.8
sp|Q12841|FSTL1_HUMAN	ICANVFCGAGR	light	612.784	667.298	22.9	24.03	y6	2.8
sp|Q12841|FSTL1_HUMAN	ICANVFCGAGR	light	612.784	520.23	22.9	24.03	y5	2.8
sp|Q12841|FSTL1_HUMAN	ICANVFCGAGR	light	612.784	360.199	20.9	24.03	y4	2.8
sp|Q00888|PSG4_HUMAN	IIYGPAYSGR	heavy	553.797	660.334	18.3	21.89	y6	2.8
sp|Q00888|PSG4_HUMAN	IIYGPAYSGR	heavy	553.797	492.244	22.3	21.89	y4	2.8
sp|Q00888|PSG4_HUMAN	IIYGPAYSGR	heavy	553.797	390.239	14.3	21.89	b3	2.8
sp|Q00888|PSG4_HUMAN	IIYGPAYSGR	heavy	553.797	447.26	14.3	21.89	b4	2.8
sp|Q00888|PSG4_HUMAN	IIYGPAYSGR	light	548.793	650.326	18.3	21.89	y6	2.8
sp|Q00888|PSG4_HUMAN	IIYGPAYSGR	light	548.793	482.236	22.3	21.89	y4	2.8
sp|Q00888|PSG4_HUMAN	IIYGPAYSGR	light	548.793	390.239	14.3	21.89	b3	2.8
sp|Q00888|PSG4_HUMAN	IIYGPAYSGR	light	548.793	447.26	14.3	21.89	b4	2.8
sp|Q96IU4|ABHEB_HUMAN	INAANYASVK	heavy	529.79	760.408	15.4	19.64	y7	2.8
sp|Q96IU4|ABHEB_HUMAN	INAANYASVK	heavy	529.79	575.328	17.4	19.64	y5	2.8
sp|Q96IU4|ABHEB_HUMAN	INAANYASVK	heavy	529.79	412.265	19.4	19.64	y4	2.8
sp|Q96IU4|ABHEB_HUMAN	INAANYASVK	heavy	529.79	299.171	15.4	19.64	b3	2.8
sp|Q96IU4|ABHEB_HUMAN	INAANYASVK	light	525.783	752.394	15.4	19.64	y7	2.8
sp|Q96IU4|ABHEB_HUMAN	INAANYASVK	light	525.783	567.314	17.4	19.64	y5	2.8
sp|Q96IU4|ABHEB_HUMAN	INAANYASVK	light	525.783	404.25	19.4	19.64	y4	2.8
sp|Q96IU4|ABHEB_HUMAN	INAANYASVK	light	525.783	299.171	15.4	19.64	b3	2.8
sp|Q6H9L7|ISM2_HUMAN	LDIYQPTAR	heavy	543.795	745.387	13.7	23.12	y6	2.8
sp|Q6H9L7|ISM2_HUMAN	LDIYQPTAR	heavy	543.795	582.323	16	23.12	y5	2.8
sp|Q6H9L7|ISM2_HUMAN	LDIYQPTAR	heavy	543.795	454.265	18	23.12	y4	2.8
sp|Q6H9L7|ISM2_HUMAN	LDIYQPTAR	heavy	543.795	633.324	14	23.12	b5	2.8
sp|Q6H9L7|ISM2_HUMAN	LDIYQPTAR	light	538.79	735.378	13.7	23.12	y6	2.8
sp|Q6H9L7|ISM2_HUMAN	LDIYQPTAR	light	538.79	572.315	16	23.12	y5	2.8
sp|Q6H9L7|ISM2_HUMAN	LDIYQPTAR	light	538.79	444.257	18	23.12	y4	2.8
sp|Q6H9L7|ISM2_HUMAN	LDIYQPTAR	light	538.79	633.324	14	23.12	b5	2.8
sp|P18065|IBP2_HUMAN	LEGEACGVYTPR	heavy	681.323	702.381	27.4	20.63	y6	2.8
sp|P18065|IBP2_HUMAN	LEGEACGVYTPR	heavy	681.323	546.291	23.4	20.63	y4	2.8
sp|P18065|IBP2_HUMAN	LEGEACGVYTPR	heavy	681.323	383.228	21.4	20.63	y3	2.8
sp|P18065|IBP2_HUMAN	LEGEACGVYTPR	light	676.319	692.373	27.4	20.63	y6	2.8
sp|P18065|IBP2_HUMAN	LEGEACGVYTPR	light	676.319	536.283	23.4	20.63	y4	2.8
sp|P18065|IBP2_HUMAN	LEGEACGVYTPR	light	676.319	373.219	21.4	20.63	y3	2.8
sp|P18065|IBP2_HUMAN	LIQGAPTIR	heavy	489.802	624.37	13.8	21.78	y6	2.8
sp|P18065|IBP2_HUMAN	LIQGAPTIR	heavy	489.802	496.312	17.8	21.78	y4	2.8
sp|P18065|IBP2_HUMAN	LIQGAPTIR	heavy	489.802	399.259	19.8	21.78	y3	2.8
sp|P18065|IBP2_HUMAN	LIQGAPTIR	heavy	489.802	355.234	11.8	21.78	b3	2.8
sp|P18065|IBP2_HUMAN	LIQGAPTIR	light	484.798	614.362	13.8	21.78	y6	2.8
sp|P18065|IBP2_HUMAN	LIQGAPTIR	light	484.798	486.303	17.8	21.78	y4	2.8
sp|P18065|IBP2_HUMAN	LIQGAPTIR	light	484.798	389.251	19.8	21.78	y3	2.8
sp|P18065|IBP2_HUMAN	LIQGAPTIR	light	484.798	355.234	11.8	21.78	b3	2.8
sp|P12821|ACE_HUMAN	LNGYVDAGDSWR	heavy	454.882	701.324	13.1	24.86	y6	2.8
sp|P12821|ACE_HUMAN	LNGYVDAGDSWR	heavy	454.882	458.239	11.1	24.86	y3	2.8
sp|P12821|ACE_HUMAN	LNGYVDAGDSWR	heavy	454.882	547.287	9.1	24.86	b5	2.8
sp|P12821|ACE_HUMAN	LNGYVDAGDSWR	heavy	454.882	662.314	9.1	24.86	b6	2.8
sp|P12821|ACE_HUMAN	LNGYVDAGDSWR	light	451.546	691.316	13.1	24.86	y6	2.8
sp|P12821|ACE_HUMAN	LNGYVDAGDSWR	light	451.546	448.23	11.1	24.86	y3	2.8
sp|P12821|ACE_HUMAN	LNGYVDAGDSWR	light	451.546	547.287	9.1	24.86	b5	2.8
sp|P12821|ACE_HUMAN	LNGYVDAGDSWR	light	451.546	662.314	9.1	24.86	b6	2.8
sp|P00736|C1R_HUMAN	LPVANPQACENWLR	heavy	559.952	958.444	13.6	29.25	y7	2.8
sp|P00736|C1R_HUMAN	LPVANPQACENWLR	heavy	559.952	887.407	13.6	29.25	y6	2.8
sp|P00736|C1R_HUMAN	LPVANPQACENWLR	heavy	559.952	495.293	17.6	29.25	b5	2.8
sp|P00736|C1R_HUMAN	LPVANPQACENWLR	light	556.616	948.436	13.6	29.25	y7	2.8
sp|P00736|C1R_HUMAN	LPVANPQACENWLR	light	556.616	877.398	13.6	29.25	y6	2.8
sp|P00736|C1R_HUMAN	LPVANPQACENWLR	light	556.616	495.293	17.6	29.25	b5	2.8
sp|P78509|RELN_HUMAN	LSSYHNFYSIR	heavy	698.848	946.477	28	24.11	y7	2.8
sp|P78509|RELN_HUMAN	LSSYHNFYSIR	heavy	698.848	809.418	28	24.11	y6	2.8
sp|P78509|RELN_HUMAN	LSSYHNFYSIR	heavy	698.848	695.375	28	24.11	y5	2.8
sp|P78509|RELN_HUMAN	LSSYHNFYSIR	heavy	698.848	588.278	24	24.11	b5	2.8
sp|P78509|RELN_HUMAN	LSSYHNFYSIR	light	693.844	936.469	28	24.11	y7	2.8
sp|P78509|RELN_HUMAN	LSSYHNFYSIR	light	693.844	799.41	28	24.11	y6	2.8
sp|P78509|RELN_HUMAN	LSSYHNFYSIR	light	693.844	685.367	28	24.11	y5	2.8
sp|P78509|RELN_HUMAN	LSSYHNFYSIR	light	693.844	588.278	24	24.11	b5	2.8
sp|Q9UHG3|PCYOX_HUMAN	LVCSGLLQASK	heavy	592.333	811.476	19.9	23.82	y8	2.8
sp|Q9UHG3|PCYOX_HUMAN	LVCSGLLQASK	heavy	592.333	724.444	23.9	23.82	y7	2.8
sp|Q9UHG3|PCYOX_HUMAN	LVCSGLLQASK	heavy	592.333	554.339	23.9	23.82	y5	2.8
sp|Q9UHG3|PCYOX_HUMAN	LVCSGLLQASK	heavy	592.333	313.196	18.9	23.82	y3	2.8
sp|Q9UHG3|PCYOX_HUMAN	LVCSGLLQASK	heavy	592.333	373.19	17.9	23.82	b3	2.8
sp|Q9UHG3|PCYOX_HUMAN	LVCSGLLQASK	light	588.326	803.462	19.9	23.82	y8	2.8
sp|Q9UHG3|PCYOX_HUMAN	LVCSGLLQASK	light	588.326	716.43	23.9	23.82	y7	2.8
sp|Q9UHG3|PCYOX_HUMAN	LVCSGLLQASK	light	588.326	546.325	23.9	23.82	y5	2.8
sp|Q9UHG3|PCYOX_HUMAN	LVCSGLLQASK	light	588.326	305.182	18.9	23.82	y3	2.8
sp|Q9UHG3|PCYOX_HUMAN	LVCSGLLQASK	light	588.326	373.19	17.9	23.82	b3	2.8
sp|Q13867|BLMH_HUMAN	LYTVEYLSNMVGGR	heavy	806.407	1006.5	28.3	34.25	y9	2.8
sp|Q13867|BLMH_HUMAN	LYTVEYLSNMVGGR	heavy	806.407	843.438	26.3	34.25	y8	2.8
sp|Q13867|BLMH_HUMAN	LYTVEYLSNMVGGR	heavy	806.407	730.354	28.3	34.25	y7	2.8
sp|Q13867|BLMH_HUMAN	LYTVEYLSNMVGGR	heavy	806.407	378.202	30.3	34.25	b3	2.8
sp|Q13867|BLMH_HUMAN	LYTVEYLSNMVGGR	light	801.403	996.493	28.3	34.25	y9	2.8
sp|Q13867|BLMH_HUMAN	LYTVEYLSNMVGGR	light	801.403	833.43	26.3	34.25	y8	2.8
sp|Q13867|BLMH_HUMAN	LYTVEYLSNMVGGR	light	801.403	720.346	28.3	34.25	y7	2.8
sp|Q13867|BLMH_HUMAN	LYTVEYLSNMVGGR	light	801.403	378.202	30.3	34.25	b3	2.8
sp|P12259|FA5_HUMAN	NFFNPPIISR	heavy	607.831	953.544	16.5	31.97	y8	2.8
sp|P12259|FA5_HUMAN	NFFNPPIISR	heavy	607.831	806.476	16.5	31.97	y7	2.8
sp|P12259|FA5_HUMAN	NFFNPPIISR	heavy	607.831	692.433	18.5	31.97	y6	2.8
sp|P12259|FA5_HUMAN	NFFNPPIISR	heavy	607.831	409.187	18.5	31.97	b3	2.8
sp|P12259|FA5_HUMAN	NFFNPPIISR	light	602.827	943.536	16.5	31.97	y8	2.8
sp|P12259|FA5_HUMAN	NFFNPPIISR	light	602.827	796.468	16.5	31.97	y7	2.8
sp|P12259|FA5_HUMAN	NFFNPPIISR	light	602.827	682.425	18.5	31.97	y6	2.8
sp|P12259|FA5_HUMAN	NFFNPPIISR	light	602.827	409.187	18.5	31.97	b3	2.8
sp|P14543|NID1_HUMAN	NIFWTDSNLDR	heavy	695.835	1016.47	19.9	30.53	y8	2.8
sp|P14543|NID1_HUMAN	NIFWTDSNLDR	heavy	695.835	729.34	19.9	30.53	y6	2.8
sp|P14543|NID1_HUMAN	NIFWTDSNLDR	heavy	695.835	614.313	27.9	30.53	y5	2.8
sp|P14543|NID1_HUMAN	NIFWTDSNLDR	heavy	695.835	375.203	19.9	30.53	b3	2.8
sp|P14543|NID1_HUMAN	NIFWTDSNLDR	light	690.831	1006.46	19.9	30.53	y8	2.8
sp|P14543|NID1_HUMAN	NIFWTDSNLDR	light	690.831	719.332	19.9	30.53	y6	2.8
sp|P14543|NID1_HUMAN	NIFWTDSNLDR	light	690.831	604.305	27.9	30.53	y5	2.8
sp|P14543|NID1_HUMAN	NIFWTDSNLDR	light	690.831	375.203	19.9	30.53	b3	2.8
tr|A0A087WTY6|A0A087WTY6_HUMAN	NITQIVGHSGCEAK	heavy	507.924	853.371	17.4	20.04	y8	2.8
tr|A0A087WTY6|A0A087WTY6_HUMAN	NITQIVGHSGCEAK	heavy	507.924	796.35	17.4	20.04	y7	2.8
tr|A0A087WTY6|A0A087WTY6_HUMAN	NITQIVGHSGCEAK	heavy	507.924	659.291	17.4	20.04	y6	2.8
tr|A0A087WTY6|A0A087WTY6_HUMAN	NITQIVGHSGCEAK	heavy	507.924	572.259	17.4	20.04	y5	2.8
tr|A0A087WTY6|A0A087WTY6_HUMAN	NITQIVGHSGCEAK	light	505.252	845.357	17.4	20.04	y8	2.8
tr|A0A087WTY6|A0A087WTY6_HUMAN	NITQIVGHSGCEAK	light	505.252	788.336	17.4	20.04	y7	2.8
tr|A0A087WTY6|A0A087WTY6_HUMAN	NITQIVGHSGCEAK	light	505.252	651.277	17.4	20.04	y6	2.8
tr|A0A087WTY6|A0A087WTY6_HUMAN	NITQIVGHSGCEAK	light	505.252	329.182	11.4	20.04	b3	2.8
sp|P00736|C1R_HUMAN	QDACQGDSGGVFAVR	heavy	788.856	974.493	27.6	23.07	y10	2.8
sp|P00736|C1R_HUMAN	QDACQGDSGGVFAVR	heavy	788.856	802.445	31.6	23.07	y8	2.8
sp|P00736|C1R_HUMAN	QDACQGDSGGVFAVR	heavy	788.856	715.413	31.6	23.07	y7	2.8
sp|P00736|C1R_HUMAN	QDACQGDSGGVFAVR	heavy	788.856	502.301	29.6	23.07	y4	2.8
sp|P00736|C1R_HUMAN	QDACQGDSGGVFAVR	light	783.852	964.485	27.6	23.07	y10	2.8
sp|P00736|C1R_HUMAN	QDACQGDSGGVFAVR	light	783.852	792.436	31.6	23.07	y8	2.8
sp|P00736|C1R_HUMAN	QDACQGDSGGVFAVR	light	783.852	705.404	31.6	23.07	y7	2.8
sp|P00736|C1R_HUMAN	QDACQGDSGGVFAVR	light	783.852	492.293	29.6	23.07	y4	2.8
sp|P04217|A1BG_HUMAN	SGLSTGWTQLSK	heavy	636.837	1015.53	19.7	26.54	y9	2.8
sp|P04217|A1BG_HUMAN	SGLSTGWTQLSK	heavy	636.837	827.45	21.7	26.54	y7	2.8
sp|P04217|A1BG_HUMAN	SGLSTGWTQLSK	heavy	636.837	584.349	17.4	26.54	y5	2.8
sp|P04217|A1BG_HUMAN	SGLSTGWTQLSK	heavy	636.837	355.243	17.4	26.54	y3	2.8
sp|P04217|A1BG_HUMAN	SGLSTGWTQLSK	light	632.83	1007.52	19.7	26.54	y9	2.8
sp|P04217|A1BG_HUMAN	SGLSTGWTQLSK	light	632.83	819.436	21.7	26.54	y7	2.8
sp|P04217|A1BG_HUMAN	SGLSTGWTQLSK	light	632.83	576.335	17.4	26.54	y5	2.8
sp|P04217|A1BG_HUMAN	SGLSTGWTQLSK	light	632.83	347.229	17.4	26.54	y3	2.8
sp|Q6P988|NOTUM_HUMAN	SLAQSLYPCSAQQLNEDLR	heavy	735.028	897.466	21.1	31.09	y7	2.8
sp|Q6P988|NOTUM_HUMAN	SLAQSLYPCSAQQLNEDLR	heavy	735.028	769.408	21.1	31.09	y6	2.8
sp|Q6P988|NOTUM_HUMAN	SLAQSLYPCSAQQLNEDLR	heavy	735.028	413.238	21.1	31.09	y3	2.8
sp|Q6P988|NOTUM_HUMAN	SLAQSLYPCSAQQLNEDLR	heavy	735.028	763.398	19.1	31.09	b7	2.8
sp|Q6P988|NOTUM_HUMAN	SLAQSLYPCSAQQLNEDLR	light	731.692	887.458	21.1	31.09	y7	2.8
sp|Q6P988|NOTUM_HUMAN	SLAQSLYPCSAQQLNEDLR	light	731.692	759.4	21.1	31.09	y6	2.8
sp|Q6P988|NOTUM_HUMAN	SLAQSLYPCSAQQLNEDLR	light	731.692	403.23	16.2	31.09	y3	2.8
sp|Q6P988|NOTUM_HUMAN	SLAQSLYPCSAQQLNEDLR	light	731.692	763.398	19.1	31.09	b7	2.8
sp|Q6Y7W6|GGYF2_HUMAN	SLLEIQQEEAR	heavy	663.35	883.451	24.7	25.1	y7	2.8
sp|Q6Y7W6|GGYF2_HUMAN	SLLEIQQEEAR	heavy	663.35	770.367	20.7	25.1	y6	2.8
sp|Q6Y7W6|GGYF2_HUMAN	SLLEIQQEEAR	heavy	663.35	385.207	22.7	25.1	y3	2.8
sp|Q6Y7W6|GGYF2_HUMAN	SLLEIQQEEAR	light	658.346	873.442	24.7	25.1	y7	2.8
sp|Q6Y7W6|GGYF2_HUMAN	SLLEIQQEEAR	light	658.346	760.358	20.7	25.1	y6	2.8
sp|Q6Y7W6|GGYF2_HUMAN	SLLEIQQEEAR	light	658.346	375.199	22.7	25.1	y3	2.8
sp|Q9BXP8|PAPP2_HUMAN	SLLLGGDSSEDGHYFR	heavy	588.281	804.366	20.8	28.13	y6	2.8
sp|Q9BXP8|PAPP2_HUMAN	SLLLGGDSSEDGHYFR	heavy	588.281	689.339	20.8	28.13	y5	2.8
sp|Q9BXP8|PAPP2_HUMAN	SLLLGGDSSEDGHYFR	heavy	588.281	495.259	20.8	28.13	y3	2.8
sp|Q9BXP8|PAPP2_HUMAN	SLLLGGDSSEDGHYFR	heavy	588.281	427.291	12.8	28.13	b4	2.8
sp|Q9BXP8|PAPP2_HUMAN	SLLLGGDSSEDGHYFR	light	584.944	794.358	20.8	28.13	y6	2.8
sp|Q9BXP8|PAPP2_HUMAN	SLLLGGDSSEDGHYFR	light	584.944	679.331	20.8	28.13	y5	2.8
sp|Q9BXP8|PAPP2_HUMAN	SLLLGGDSSEDGHYFR	light	584.944	485.251	20.8	28.13	y3	2.8
sp|Q9BXP8|PAPP2_HUMAN	SLLLGGDSSEDGHYFR	light	584.944	427.291	12.8	28.13	b4	2.8
sp|P12259|FA5_HUMAN	SQHLDNFSNQIGK	heavy	499.251	654.366	14.5	20.52	y6	2.8
sp|P12259|FA5_HUMAN	SQHLDNFSNQIGK	heavy	499.251	567.334	15.1	20.52	y5	2.8
sp|P12259|FA5_HUMAN	SQHLDNFSNQIGK	heavy	499.251	325.233	13.7	20.52	y3	2.8
sp|P12259|FA5_HUMAN	SQHLDNFSNQIGK	heavy	499.251	695.311	17.1	20.52	b6	2.8
sp|P12259|FA5_HUMAN	SQHLDNFSNQIGK	light	496.579	646.352	14.5	20.52	y6	2.8
sp|P12259|FA5_HUMAN	SQHLDNFSNQIGK	light	496.579	559.32	15.1	20.52	y5	2.8
sp|P12259|FA5_HUMAN	SQHLDNFSNQIGK	light	496.579	317.218	13.7	20.52	y3	2.8
sp|P12259|FA5_HUMAN	SQHLDNFSNQIGK	light	496.579	695.311	17.1	20.52	b6	2.8
sp|Q9NZK5|CECR1_HUMAN	SQVFNILR	heavy	493.786	771.475	16	29.03	y6	2.8
sp|Q9NZK5|CECR1_HUMAN	SQVFNILR	heavy	493.786	672.407	16	29.03	y5	2.8
sp|Q9NZK5|CECR1_HUMAN	SQVFNILR	heavy	493.786	315.166	17.9	29.03	b3	2.8
sp|Q9NZK5|CECR1_HUMAN	SQVFNILR	light	488.782	761.467	16	29.03	y6	2.8
sp|Q9NZK5|CECR1_HUMAN	SQVFNILR	light	488.782	662.398	16	29.03	y5	2.8
sp|Q9NZK5|CECR1_HUMAN	SQVFNILR	light	488.782	315.166	17.9	29.03	b3	2.8
sp|Q96PD5|PGRP2_HUMAN	TDCPGDALFDLLR	heavy	751.863	1126.61	26.1	39.37	y10	2.8
sp|Q96PD5|PGRP2_HUMAN	TDCPGDALFDLLR	heavy	751.863	857.512	30.1	39.37	y7	2.8
sp|Q96PD5|PGRP2_HUMAN	TDCPGDALFDLLR	heavy	751.863	673.391	30.1	39.37	y5	2.8
sp|Q96PD5|PGRP2_HUMAN	TDCPGDALFDLLR	heavy	751.863	377.113	22.1	39.37	b3	2.8
sp|Q96PD5|PGRP2_HUMAN	TDCPGDALFDLLR	light	746.859	1116.6	26.1	39.37	y10	2.8
sp|Q96PD5|PGRP2_HUMAN	TDCPGDALFDLLR	light	746.859	847.504	30.1	39.37	y7	2.8
sp|Q96PD5|PGRP2_HUMAN	TDCPGDALFDLLR	light	746.859	663.382	30.1	39.37	y5	2.8
sp|Q96PD5|PGRP2_HUMAN	TDCPGDALFDLLR	light	746.859	377.113	22.1	39.37	b3	2.8
